# Supplementary material for: An N-phosphinoamidinato borasilenide: a vinyl-analogous anion containing a base-stabilised B[double bond, length as m-dash]Si double bond
Source: Chem Sci. 2025 Mar 10;16(16):6763–9. doi: 10.1039/d5sc00047e (PMC11920901; doi:10.1039/d5sc00047e)
Supplement: SC-016-D5SC00047E-s002 [file SC-016-D5SC00047E-s002.cif]

# Supplementary Information (SI) for Chemical Science.
# This journal is © The Royal Society of Chemistry 2025

####################################################################### 
# 
# This file contains crystal structure data downloaded from the 
# Cambridge Structural Database (CSD) hosted by the Cambridge 
# Crystallographic Data Centre (CCDC).
# 
# Full information about CCDC data access policies and citation 
# guidelines are available at http://www.ccdc.cam.ac.uk/access/V1 
# 
# Audit and citation data items may have been added by the CCDC. 
# Please retain this information to preserve the provenance of 
# this file and to allow appropriate attribution of the data. 
# 
#######################################################################

data_scw3094m
_database_code_depnum_ccdc_archive 'CCDC 2394597'
loop_
_audit_author_name
_audit_author_address
'Cheuk-Wai So'
;Nanyang Technological University
Singapore
;
_audit_update_record             
;
2024-10-29 deposited with the CCDC.	2025-03-10 downloaded from the CCDC.
;
_chemical_name_systematic        ?
_chemical_name_common            ?
_chemical_formula_moiety         ?
_chemical_formula_sum            'C33 H45 B Cl3 N2 P Si'
_chemical_formula_iupac          ?
_chemical_formula_weight         645.93

_chemical_melting_point          ?

_space_group_crystal_system      triclinic
_space_group_IT_number           2
_space_group_name_H-M_alt        'P -1'
_space_group_name_Hall           '-P 1'
loop_
_space_group_symop_operation_xyz
'x, y, z'
'-x, -y, -z'

_cell_length_a                   9.0296(4)
_cell_length_b                   9.2046(4)
_cell_length_c                   23.1133(12)
_cell_angle_alpha                89.022(2)
_cell_angle_beta                 79.051(2)
_cell_angle_gamma                63.4122(17)
_cell_volume                     1681.56(14)
_cell_formula_units_Z            2
_cell_measurement_reflns_used    9921
_cell_measurement_theta_min      2.6476
_cell_measurement_theta_max      33.6575
_cell_measurement_temperature    100.(2)

_exptl_crystal_description       block
_exptl_crystal_colour            colourless
_exptl_crystal_size_max          0.240
_exptl_crystal_size_mid          0.220
_exptl_crystal_size_min          0.160
_exptl_crystal_density_diffrn    1.276
_exptl_crystal_density_meas      ?
_exptl_crystal_density_method    'not measured'
_exptl_crystal_F_000             684

_exptl_absorpt_coefficient_mu    0.381
_exptl_absorpt_correction_type   Multi-Scan
_exptl_absorpt_process_details   
;
Krause, L., Herbst-Irmer, R., Sheldrick, G. M., Stalke, D. (2015).
"Comparison of silver and molybdenum microfocus X-ray sources for
single-crystal structure determination"
J. Appl. Cryst. 48, 3-10.
doi:10.1107/S1600576714022985
;
_exptl_absorpt_correction_T_min  0.46
_exptl_absorpt_correction_T_max  0.94

_exptl_special_details           
;
;

_diffrn_ambient_temperature      100.(2)

_diffrn_source                   'Incoatec microfocus source'
_diffrn_source_type              'Bruker D8 Quest'
_diffrn_source_power             0.07
_diffrn_source_current           1.4
_diffrn_source_voltage           50

_diffrn_radiation_probe          X-ray
_diffrn_radiation_type           MoK\a
_diffrn_radiation_wavelength     0.71073
_diffrn_radiation_monochromator  'Multilayer Mirror'

_diffrn_measurement_device       'four-circle diffractometer'
_diffrn_measurement_device_type  'Photon II CPADs detector'
_diffrn_measurement_method       'phi and omega scans'

_diffrn_detector_area_resol_mean 7.3910

_diffrn_reflns_number            34931
_diffrn_reflns_av_R_equivalents  0.0924
_diffrn_reflns_av_unetI/netI     0.0849
_diffrn_reflns_theta_min         2.48
_diffrn_reflns_theta_max         31.00
_diffrn_reflns_theta_full        25.24
_diffrn_measured_fraction_theta_max 0.978
_diffrn_measured_fraction_theta_full 0.978
_diffrn_reflns_limit_h_min       -13
_diffrn_reflns_limit_h_max       13
_diffrn_reflns_limit_k_min       -13
_diffrn_reflns_limit_k_max       13
_diffrn_reflns_limit_l_min       -33
_diffrn_reflns_limit_l_max       33

_reflns_number_total             10481
_reflns_number_gt                8073
_reflns_threshold_expression     'I > 2\s(I)'
_reflns_Friedel_coverage         0.000
_reflns_Friedel_fraction_max     .
_reflns_Friedel_fraction_full    .

_refine_ls_structure_factor_coef Fsqd
_refine_ls_matrix_type           full
_refine_ls_R_factor_all          0.0772
_refine_ls_R_factor_gt           0.0517
_refine_ls_wR_factor_gt          0.1281
_refine_ls_wR_factor_ref         0.1445
_refine_ls_goodness_of_fit_ref   1.036
_refine_ls_restrained_S_all      1.036
_refine_ls_number_reflns         10481
_refine_ls_number_parameters     380
_refine_ls_number_restraints     0
_refine_ls_number_constraints    ?
_refine_ls_hydrogen_treatment    constr
_refine_ls_weighting_scheme      calc
_refine_ls_weighting_details     
'w=1/[\s^2^(Fo^2^)+(0.0675P)^2^+0.4215P] where P=(Fo^2^+2Fc^2^)/3'

_atom_sites_solution_hydrogens   geom
_atom_sites_solution_primary     ?
_atom_sites_solution_secondary   ?

_refine_ls_shift/su_max          0.000
_refine_ls_shift/su_mean         0.000
_refine_diff_density_max         0.763
_refine_diff_density_min         -0.440
_refine_ls_extinction_method     none
_refine_ls_extinction_coef       ?

loop_
_atom_type_symbol
_atom_type_description
_atom_type_scat_dispersion_real
_atom_type_scat_dispersion_imag
_atom_type_scat_source
C C 0.0033 0.0016 'International Tables Vol C Tables 4.2.6.8 and 6.1.1.4'
H H 0.0000 0.0000 'International Tables Vol C Tables 4.2.6.8 and 6.1.1.4'
B B 0.0013 0.0007 'International Tables Vol C Tables 4.2.6.8 and 6.1.1.4'
Cl Cl 0.1484 0.1585 'International Tables Vol C Tables 4.2.6.8 and 6.1.1.4'
N N 0.0061 0.0033 'International Tables Vol C Tables 4.2.6.8 and 6.1.1.4'
P P 0.1023 0.0942 'International Tables Vol C Tables 4.2.6.8 and 6.1.1.4'
Si Si 0.0817 0.0704 'International Tables Vol C Tables 4.2.6.8 and 6.1.1.4'

_computing_data_collection       'APEX4 (Ver 2021.4-0, Bruker AXS Inc., 2021)'
_computing_cell_refinement       'SAINT V8.40B (Bruker AXS LLC, 2019)'
_computing_data_reduction        'SAINT V8.40B (Bruker AXS LLC, 2019)'
_computing_structure_solution    'XT, VERSION 2018/2'
_computing_structure_refinement  'SHELXL-2018/3 (Sheldrick, 2018)'
_computing_molecular_graphics    'shelXle (C.B. Huebschle, rev 1242)'
_computing_publication_material  'APEX4 (Ver 2021.4-0, Bruker AXS Inc., 2021)'

loop_
_atom_site_type_symbol
_atom_site_label
_atom_site_fract_x
_atom_site_fract_y
_atom_site_fract_z
_atom_site_U_iso_or_equiv
_atom_site_adp_type
_atom_site_calc_flag
_atom_site_refinement_flags_adp
_atom_site_refinement_flags_occupancy
_atom_site_refinement_flags_posn
_atom_site_occupancy
_atom_site_disorder_assembly
_atom_site_disorder_group
Cl Cl1 0.73794(5) 0.51816(5) 0.34536(2) 0.02060(10) Uani d . . . 1 . .
Cl Cl2 0.57530(6) 0.39148(5) 0.23770(2) 0.02497(11) Uani d . . . 1 . .
Cl Cl3 0.25531(5) 0.74315(6) 0.24207(2) 0.02356(11) Uani d . . . 1 . .
P P1 0.51144(5) 0.90077(5) 0.33277(2) 0.01303(10) Uani d . . . 1 . .
Si Si1 0.49697(6) 0.63283(6) 0.25952(2) 0.01444(11) Uani d . . . 1 . .
N N1 0.61876(16) 0.69379(16) 0.20384(6) 0.0129(3) Uani d . . . 1 . .
N N2 0.54421(18) 0.93697(17) 0.26214(6) 0.0150(3) Uani d . . . 1 . .
C C1 0.6986(2) 0.60170(19) 0.14606(7) 0.0138(3) Uani d . . . 1 . .
C C2 0.8618(2) 0.4696(2) 0.13973(8) 0.0159(3) Uani d . . . 1 . .
C C3 0.9425(2) 0.3885(2) 0.08380(8) 0.0207(4) Uani d . . . 1 . .
H H3 1.053092 0.300282 0.078544 0.025000 Uiso calc U . R 1 . .
C C4 0.8646(2) 0.4339(2) 0.03586(8) 0.0222(4) Uani d . . . 1 . .
H H4 0.922542 0.378961 -0.002088 0.027000 Uiso calc U . R 1 . .
C C5 0.7025(2) 0.5592(2) 0.04341(8) 0.0202(4) Uani d . . . 1 . .
H H5 0.648485 0.587145 0.010552 0.024000 Uiso calc U . R 1 . .
C C6 0.6152(2) 0.6465(2) 0.09849(7) 0.0152(3) Uani d . . . 1 . .
C C7 0.4370(2) 0.7825(2) 0.10235(8) 0.0176(3) Uani d . . . 1 . .
H H7 0.396287 0.840048 0.142762 0.021000 Uiso calc U . R 1 . .
C C8 0.3181(2) 0.7101(3) 0.09334(9) 0.0256(4) Uani d . . . 1 . .
H H8A 0.200722 0.795499 0.102414 0.038000 Uiso calc U . R 1 . .
H H8B 0.331235 0.622477 0.119668 0.038000 Uiso calc U . R 1 . .
H H8C 0.346642 0.666324 0.052190 0.038000 Uiso calc U . R 1 . .
C C9 0.4314(3) 0.9070(2) 0.05690(8) 0.0233(4) Uani d . . . 1 . .
H H9A 0.316468 0.996645 0.062651 0.035000 Uiso calc U . R 1 . .
H H9B 0.464118 0.854146 0.016939 0.035000 Uiso calc U . R 1 . .
H H9C 0.510133 0.949980 0.062033 0.035000 Uiso calc U . R 1 . .
C C10 0.9550(2) 0.4157(2) 0.19038(8) 0.0196(3) Uani d . . . 1 . .
H H10 0.870963 0.468084 0.227980 0.023000 Uiso calc U . R 1 . .
C C11 1.0317(3) 0.2304(2) 0.19409(10) 0.0304(4) Uani d . . . 1 . .
H H11A 1.072434 0.202345 0.231091 0.046000 Uiso calc U . R 1 . .
H H11B 1.126355 0.176344 0.160536 0.046000 Uiso calc U . R 1 . .
H H11C 0.945250 0.194301 0.193016 0.046000 Uiso calc U . R 1 . .
C C12 1.0925(2) 0.4719(3) 0.18576(10) 0.0271(4) Uani d . . . 1 . .
H H12A 1.152557 0.432153 0.218269 0.041000 Uiso calc U . R 1 . .
H H12B 1.040361 0.591197 0.188114 0.041000 Uiso calc U . R 1 . .
H H12C 1.172592 0.428238 0.147937 0.041000 Uiso calc U . R 1 . .
C C13 0.60567(19) 0.84826(19) 0.21257(7) 0.0128(3) Uani d . . . 1 . .
C C14 0.6564(2) 0.9319(2) 0.16152(7) 0.0133(3) Uani d . . . 1 . .
C C15 0.8084(2) 0.8594(2) 0.11983(8) 0.0169(3) Uani d . . . 1 . .
H H15 0.884363 0.747710 0.120876 0.020000 Uiso calc U . R 1 . .
C C16 0.8484(2) 0.9511(2) 0.07681(8) 0.0192(3) Uani d . . . 1 . .
H H16 0.952240 0.901743 0.048800 0.023000 Uiso calc U . R 1 . .
C C17 0.7381(2) 1.1137(2) 0.07454(8) 0.0192(3) Uani d . . . 1 . .
H H17 0.765977 1.175508 0.045002 0.023000 Uiso calc U . R 1 . .
C C18 0.5870(2) 1.1858(2) 0.11550(8) 0.0204(4) Uani d . . . 1 . .
H H18 0.510511 1.297019 0.113755 0.024000 Uiso calc U . R 1 . .
C C19 0.5472(2) 1.0965(2) 0.15892(8) 0.0176(3) Uani d . . . 1 . .
H H19 0.444351 1.147677 0.187333 0.021000 Uiso calc U . R 1 . .
C C20 0.2986(2) 1.0751(2) 0.36430(8) 0.0176(3) Uani d . . . 1 . .
C C21 0.1594(2) 1.0337(2) 0.35272(9) 0.0248(4) Uani d . . . 1 . .
H H21A 0.048311 1.125367 0.367946 0.037000 Uiso calc U . R 1 . .
H H21B 0.167695 0.936347 0.372718 0.037000 Uiso calc U . R 1 . .
H H21C 0.173270 1.012818 0.310114 0.037000 Uiso calc U . R 1 . .
C C22 0.2743(2) 1.2322(2) 0.33418(9) 0.0224(4) Uani d . . . 1 . .
H H22A 0.158057 1.316868 0.348083 0.034000 Uiso calc U . R 1 . .
H H22B 0.295708 1.210794 0.291248 0.034000 Uiso calc U . R 1 . .
H H22C 0.353557 1.268979 0.344002 0.034000 Uiso calc U . R 1 . .
C C23 0.2764(2) 1.1035(2) 0.43133(8) 0.0239(4) Uani d . . . 1 . .
H H23A 0.160143 1.184722 0.447734 0.036000 Uiso calc U . R 1 . .
H H23B 0.355453 1.142958 0.439298 0.036000 Uiso calc U . R 1 . .
H H23C 0.299345 1.000879 0.449735 0.036000 Uiso calc U . R 1 . .
C C24 0.6868(2) 0.9241(2) 0.35768(8) 0.0190(3) Uani d . . . 1 . .
C C25 0.6603(3) 1.1009(3) 0.35778(9) 0.0268(4) Uani d . . . 1 . .
H H25A 0.762043 1.104736 0.364951 0.040000 Uiso calc U . R 1 . .
H H25B 0.563466 1.168095 0.389046 0.040000 Uiso calc U . R 1 . .
H H25C 0.638431 1.142644 0.319404 0.040000 Uiso calc U . R 1 . .
C C26 0.7062(2) 0.8619(3) 0.41926(8) 0.0233(4) Uani d . . . 1 . .
H H26A 0.797168 0.876515 0.431479 0.035000 Uiso calc U . R 1 . .
H H26B 0.733948 0.746060 0.417886 0.035000 Uiso calc U . R 1 . .
H H26C 0.599932 0.923613 0.447681 0.035000 Uiso calc U . R 1 . .
C C27 0.8516(2) 0.8219(3) 0.31278(9) 0.0243(4) Uani d . . . 1 . .
H H27A 0.947399 0.821934 0.326812 0.036000 Uiso calc U . R 1 . .
H H27B 0.844728 0.869026 0.274445 0.036000 Uiso calc U . R 1 . .
H H27C 0.867553 0.709819 0.308489 0.036000 Uiso calc U . R 1 . .
C C28 0.3877(2) 0.6622(2) 0.39732(8) 0.0171(3) Uani d . . . 1 . .
C C29 0.2683(2) 0.6100(2) 0.39019(8) 0.0215(4) Uani d . . . 1 . .
H H29 0.254819 0.593422 0.351451 0.026000 Uiso calc U . R 1 . .
C C30 0.1684(2) 0.5816(2) 0.43846(9) 0.0258(4) Uani d . . . 1 . .
H H30 0.087798 0.546873 0.432277 0.031000 Uiso calc U . R 1 . .
C C31 0.1863(2) 0.6039(2) 0.49544(9) 0.0251(4) Uani d . . . 1 . .
H H31 0.119521 0.583046 0.528317 0.030000 Uiso calc U . R 1 . .
C C32 0.3020(3) 0.6567(2) 0.50388(9) 0.0260(4) Uani d . . . 1 . .
H H32 0.313708 0.674294 0.542781 0.031000 Uiso calc U . R 1 . .
C C33 0.4017(2) 0.6844(2) 0.45543(8) 0.0217(4) Uani d . . . 1 . .
H H33 0.481758 0.719502 0.462068 0.026000 Uiso calc U . R 1 . .
B B1 0.5152(2) 0.6810(2) 0.34241(9) 0.0155(4) Uani d . . . 1 . .

loop_
_atom_site_aniso_label
_atom_site_aniso_U_11
_atom_site_aniso_U_22
_atom_site_aniso_U_33
_atom_site_aniso_U_12
_atom_site_aniso_U_13
_atom_site_aniso_U_23
Cl1 0.0187(2) 0.0198(2) 0.0164(2) -0.00315(16) -0.00292(15) 0.00456(15)
Cl2 0.0380(3) 0.0195(2) 0.0206(2) -0.01863(19) 0.00138(18) -0.00015(16)
Cl3 0.0179(2) 0.0398(3) 0.0173(2) -0.01672(19) -0.00398(15) 0.00346(18)
P1 0.0140(2) 0.0150(2) 0.0103(2) -0.00677(16) -0.00236(15) 0.00175(15)
Si1 0.0171(2) 0.0165(2) 0.0119(2) -0.01000(18) -0.00171(16) 0.00223(17)
N1 0.0134(6) 0.0138(6) 0.0109(6) -0.0059(5) -0.0016(5) 0.0005(5)
N2 0.0174(6) 0.0170(7) 0.0110(6) -0.0084(6) -0.0018(5) 0.0020(5)
C1 0.0172(7) 0.0140(7) 0.0112(7) -0.0089(6) -0.0002(6) 0.0007(6)
C2 0.0167(7) 0.0147(7) 0.0162(8) -0.0080(6) -0.0015(6) 0.0027(6)
C3 0.0194(8) 0.0161(8) 0.0224(9) -0.0070(7) 0.0029(7) -0.0016(7)
C4 0.0302(9) 0.0201(8) 0.0154(8) -0.0137(8) 0.0040(7) -0.0043(6)
C5 0.0289(9) 0.0229(9) 0.0129(8) -0.0152(8) -0.0044(7) 0.0013(6)
C6 0.0195(8) 0.0158(7) 0.0136(8) -0.0111(6) -0.0035(6) 0.0032(6)
C7 0.0208(8) 0.0204(8) 0.0146(8) -0.0101(7) -0.0084(6) 0.0047(6)
C8 0.0251(9) 0.0358(11) 0.0229(10) -0.0182(9) -0.0091(7) 0.0045(8)
C9 0.0321(10) 0.0238(9) 0.0181(9) -0.0137(8) -0.0121(7) 0.0076(7)
C10 0.0154(8) 0.0171(8) 0.0213(9) -0.0030(6) -0.0042(6) 0.0035(7)
C11 0.0312(10) 0.0215(9) 0.0370(12) -0.0091(8) -0.0114(9) 0.0082(8)
C12 0.0220(9) 0.0276(10) 0.0326(11) -0.0102(8) -0.0107(8) 0.0058(8)
C13 0.0109(7) 0.0148(7) 0.0139(7) -0.0063(6) -0.0041(6) 0.0037(6)
C14 0.0157(7) 0.0157(7) 0.0113(7) -0.0090(6) -0.0039(6) 0.0020(6)
C15 0.0166(8) 0.0171(8) 0.0179(8) -0.0084(6) -0.0038(6) 0.0037(6)
C16 0.0196(8) 0.0230(8) 0.0158(8) -0.0114(7) -0.0014(6) 0.0041(7)
C17 0.0263(9) 0.0218(8) 0.0166(8) -0.0162(7) -0.0077(7) 0.0072(7)
C18 0.0297(9) 0.0144(8) 0.0185(9) -0.0107(7) -0.0068(7) 0.0046(6)
C19 0.0201(8) 0.0158(8) 0.0162(8) -0.0077(7) -0.0029(6) 0.0016(6)
C20 0.0171(8) 0.0174(8) 0.0146(8) -0.0047(6) -0.0028(6) 0.0009(6)
C21 0.0169(8) 0.0234(9) 0.0320(11) -0.0065(7) -0.0072(7) 0.0053(8)
C22 0.0235(9) 0.0172(8) 0.0219(9) -0.0055(7) -0.0035(7) 0.0006(7)
C23 0.0241(9) 0.0237(9) 0.0149(8) -0.0043(7) -0.0004(7) -0.0005(7)
C24 0.0184(8) 0.0270(9) 0.0154(8) -0.0130(7) -0.0049(6) 0.0017(7)
C25 0.0314(10) 0.0311(10) 0.0272(10) -0.0209(9) -0.0096(8) 0.0017(8)
C26 0.0206(8) 0.0343(10) 0.0166(9) -0.0126(8) -0.0071(7) 0.0022(7)
C27 0.0174(8) 0.0357(10) 0.0207(9) -0.0138(8) -0.0014(7) 0.0020(8)
C28 0.0179(8) 0.0158(8) 0.0143(8) -0.0059(6) -0.0003(6) 0.0030(6)
C29 0.0252(9) 0.0220(9) 0.0172(9) -0.0123(7) 0.0002(7) 0.0017(7)
C30 0.0265(9) 0.0263(9) 0.0269(10) -0.0166(8) 0.0012(8) 0.0050(8)
C31 0.0248(9) 0.0214(9) 0.0211(9) -0.0077(8) 0.0058(7) 0.0056(7)
C32 0.0301(10) 0.0280(10) 0.0145(9) -0.0101(8) -0.0002(7) 0.0047(7)
C33 0.0229(9) 0.0248(9) 0.0167(9) -0.0106(7) -0.0031(7) 0.0052(7)
B1 0.0153(8) 0.0157(8) 0.0140(9) -0.0060(7) -0.0019(7) 0.0022(7)

_geom_special_details            
;

All esds (except the esd in the dihedral angle between two l.s. planes)
are estimated using the full covariance matrix.  The cell esds are taken
into account individually in the estimation of esds in distances, angles
and torsion angles; correlations between esds in cell parameters are only
used when they are defined by crystal symmetry.  An approximate (isotropic)
treatment of cell esds is used for estimating esds involving l.s. planes.
;

loop_
_geom_bond_atom_site_label_1
_geom_bond_atom_site_label_2
_geom_bond_site_symmetry_2
_geom_bond_distance
_geom_bond_publ_flag
Cl1 B1 . 1.9094(19) ?
Cl2 Si1 . 2.0460(6) ?
Cl3 Si1 . 2.0718(6) ?
P1 N2 . 1.6582(15) ?
P1 C24 . 1.8808(18) ?
P1 C20 . 1.8835(17) ?
P1 B1 . 2.017(2) ?
Si1 N1 . 1.7806(14) ?
Si1 B1 . 2.027(2) ?
N1 C13 . 1.388(2) ?
N1 C1 . 1.465(2) ?
N2 C13 . 1.293(2) ?
C1 C6 . 1.403(2) ?
C1 C2 . 1.411(2) ?
C2 C3 . 1.396(2) ?
C2 C10 . 1.518(2) ?
C3 C4 . 1.384(3) ?
C4 C5 . 1.379(3) ?
C5 C6 . 1.405(2) ?
C6 C7 . 1.520(2) ?
C7 C9 . 1.532(3) ?
C7 C8 . 1.540(3) ?
C10 C12 . 1.531(3) ?
C10 C11 . 1.535(3) ?
C13 C14 . 1.508(2) ?
C14 C19 . 1.398(2) ?
C14 C15 . 1.399(2) ?
C15 C16 . 1.393(2) ?
C16 C17 . 1.385(3) ?
C17 C18 . 1.385(3) ?
C18 C19 . 1.383(2) ?
C20 C21 . 1.535(3) ?
C20 C23 . 1.535(3) ?
C20 C22 . 1.537(3) ?
C24 C25 . 1.535(3) ?
C24 C26 . 1.537(3) ?
C24 C27 . 1.540(2) ?
C28 C29 . 1.398(3) ?
C28 C33 . 1.399(3) ?
C28 B1 . 1.607(2) ?
C29 C30 . 1.395(2) ?
C30 C31 . 1.386(3) ?
C31 C32 . 1.379(3) ?
C32 C33 . 1.394(3) ?

loop_
_geom_angle_atom_site_label_1
_geom_angle_atom_site_label_2
_geom_angle_atom_site_label_3
_geom_angle_site_symmetry_1
_geom_angle_site_symmetry_3
_geom_angle
_geom_angle_publ_flag
N2 P1 C24 . . 101.03(8) ?
N2 P1 C20 . . 102.98(7) ?
C24 P1 C20 . . 111.52(8) ?
N2 P1 B1 . . 111.59(8) ?
C24 P1 B1 . . 115.44(8) ?
C20 P1 B1 . . 112.93(8) ?
N1 Si1 B1 . . 112.96(7) ?
N1 Si1 Cl2 . . 105.44(5) ?
B1 Si1 Cl2 . . 114.08(6) ?
N1 Si1 Cl3 . . 104.70(5) ?
B1 Si1 Cl3 . . 115.64(6) ?
Cl2 Si1 Cl3 . . 102.86(3) ?
C13 N1 C1 . . 120.55(13) ?
C13 N1 Si1 . . 116.95(11) ?
C1 N1 Si1 . . 121.16(10) ?
C13 N2 P1 . . 135.02(13) ?
C6 C1 C2 . . 121.49(15) ?
C6 C1 N1 . . 120.44(14) ?
C2 C1 N1 . . 118.07(14) ?
C3 C2 C1 . . 118.12(16) ?
C3 C2 C10 . . 118.81(15) ?
C1 C2 C10 . . 123.04(15) ?
C4 C3 C2 . . 121.31(16) ?
C5 C4 C3 . . 119.70(16) ?
C4 C5 C6 . . 121.66(17) ?
C1 C6 C5 . . 117.63(16) ?
C1 C6 C7 . . 124.63(15) ?
C5 C6 C7 . . 117.74(15) ?
C6 C7 C9 . . 111.89(15) ?
C6 C7 C8 . . 109.80(15) ?
C9 C7 C8 . . 109.89(15) ?
C2 C10 C12 . . 111.50(15) ?
C2 C10 C11 . . 111.84(16) ?
C12 C10 C11 . . 110.13(15) ?
N2 C13 N1 . . 125.61(15) ?
N2 C13 C14 . . 113.53(14) ?
N1 C13 C14 . . 120.78(14) ?
C19 C14 C15 . . 118.76(15) ?
C19 C14 C13 . . 116.52(14) ?
C15 C14 C13 . . 124.58(15) ?
C16 C15 C14 . . 119.98(16) ?
C17 C16 C15 . . 120.53(16) ?
C16 C17 C18 . . 119.73(16) ?
C19 C18 C17 . . 120.21(17) ?
C18 C19 C14 . . 120.78(16) ?
C21 C20 C23 . . 108.45(15) ?
C21 C20 C22 . . 107.00(15) ?
C23 C20 C22 . . 110.21(15) ?
C21 C20 P1 . . 109.10(12) ?
C23 C20 P1 . . 110.59(12) ?
C22 C20 P1 . . 111.38(12) ?
C25 C24 C26 . . 109.96(15) ?
C25 C24 C27 . . 106.83(15) ?
C26 C24 C27 . . 109.20(15) ?
C25 C24 P1 . . 112.23(13) ?
C26 C24 P1 . . 110.95(12) ?
C27 C24 P1 . . 107.51(12) ?
C29 C28 C33 . . 116.48(16) ?
C29 C28 B1 . . 122.66(16) ?
C33 C28 B1 . . 120.64(16) ?
C30 C29 C28 . . 121.72(18) ?
C31 C30 C29 . . 120.30(19) ?
C32 C31 C30 . . 119.28(17) ?
C31 C32 C33 . . 120.13(19) ?
C32 C33 C28 . . 122.08(18) ?
C28 B1 Cl1 . . 107.36(12) ?
C28 B1 P1 . . 118.52(12) ?
Cl1 B1 P1 . . 110.51(9) ?
C28 B1 Si1 . . 118.41(13) ?
Cl1 B1 Si1 . . 101.51(9) ?
P1 B1 Si1 . . 99.17(9) ?

_shelx_res_file                  
;

TITL scw3094m in P-1
    scw3094m.res
    created by SHELXL-2018/3 at 11:11:43 on 21-Feb-2024
CELL 0.71073   9.02960   9.20460  23.11330  89.0225  79.0505  63.4122
ZERR    2.00   0.00040   0.00040   0.00120   0.0020   0.0020   0.0017
LATT  1
SFAC C H B CL N P SI
UNIT 66 90 2 6 4 2 2
ACTA
TEMP -173
SIZE 0.16 0.22 0.24
L.S. 10
BOND
omit 1 0 0
omit 4  -5  28
omit 4  -5  29
omit 4  -5  30
omit -3 62
LIST 4
FMAP 2
PLAN 5
WGHT    0.067500    0.421500
FVAR       0.22623
CL1   4    0.737944    0.518158    0.345362    11.00000    0.01874    0.01985 =
         0.01640    0.00456   -0.00292   -0.00315
CL2   4    0.575303    0.391482    0.237705    11.00000    0.03802    0.01949 =
         0.02064   -0.00015    0.00138   -0.01863
CL3   4    0.255309    0.743150    0.242067    11.00000    0.01792    0.03978 =
         0.01731    0.00346   -0.00398   -0.01672
P1    6    0.511445    0.900774    0.332767    11.00000    0.01399    0.01496 =
         0.01031    0.00175   -0.00236   -0.00677
SI1   7    0.496972    0.632832    0.259519    11.00000    0.01708    0.01646 =
         0.01194    0.00223   -0.00171   -0.01000
N1    5    0.618760    0.693792    0.203841    11.00000    0.01340    0.01381 =
         0.01089    0.00047   -0.00162   -0.00590
N2    5    0.544210    0.936972    0.262139    11.00000    0.01739    0.01697 =
         0.01095    0.00203   -0.00184   -0.00843
C1    1    0.698616    0.601696    0.146065    11.00000    0.01724    0.01399 =
         0.01117    0.00073   -0.00025   -0.00889
C2    1    0.861831    0.469646    0.139733    11.00000    0.01674    0.01473 =
         0.01620    0.00271   -0.00147   -0.00798
C3    1    0.942502    0.388464    0.083800    11.00000    0.01940    0.01614 =
         0.02239   -0.00157    0.00288   -0.00697
AFIX  43
H3    2    1.053092    0.300282    0.078544    11.00000   -1.20000
AFIX   0
C4    1    0.864614    0.433859    0.035861    11.00000    0.03025    0.02006 =
         0.01538   -0.00431    0.00399   -0.01374
AFIX  43
H4    2    0.922542    0.378961   -0.002088    11.00000   -1.20000
AFIX   0
C5    1    0.702483    0.559178    0.043412    11.00000    0.02893    0.02291 =
         0.01293    0.00130   -0.00439   -0.01522
AFIX  43
H5    2    0.648485    0.587145    0.010552    11.00000   -1.20000
AFIX   0
C6    1    0.615166    0.646526    0.098485    11.00000    0.01955    0.01581 =
         0.01362    0.00318   -0.00351   -0.01110
C7    1    0.437001    0.782540    0.102350    11.00000    0.02083    0.02035 =
         0.01459    0.00471   -0.00842   -0.01009
AFIX  13
H7    2    0.396287    0.840048    0.142762    11.00000   -1.20000
AFIX   0
C8    1    0.318094    0.710129    0.093336    11.00000    0.02507    0.03580 =
         0.02290    0.00446   -0.00911   -0.01820
AFIX 137
H8A   2    0.200722    0.795499    0.102414    11.00000   -1.50000
H8B   2    0.331235    0.622477    0.119668    11.00000   -1.50000
H8C   2    0.346642    0.666324    0.052190    11.00000   -1.50000
AFIX   0
C9    1    0.431428    0.907042    0.056900    11.00000    0.03211    0.02379 =
         0.01812    0.00760   -0.01211   -0.01365
AFIX 137
H9A   2    0.316468    0.996645    0.062651    11.00000   -1.50000
H9B   2    0.464118    0.854146    0.016939    11.00000   -1.50000
H9C   2    0.510133    0.949980    0.062033    11.00000   -1.50000
AFIX   0
C10   1    0.955000    0.415691    0.190375    11.00000    0.01544    0.01705 =
         0.02133    0.00350   -0.00416   -0.00302
AFIX  13
H10   2    0.870963    0.468084    0.227980    11.00000   -1.20000
AFIX   0
C11   1    1.031690    0.230430    0.194090    11.00000    0.03115    0.02151 =
         0.03698    0.00825   -0.01140   -0.00906
AFIX 137
H11A  2    1.072434    0.202345    0.231091    11.00000   -1.50000
H11B  2    1.126355    0.176344    0.160536    11.00000   -1.50000
H11C  2    0.945250    0.194301    0.193016    11.00000   -1.50000
AFIX   0
C12   1    1.092492    0.471872    0.185759    11.00000    0.02199    0.02758 =
         0.03263    0.00577   -0.01068   -0.01023
AFIX 137
H12A  2    1.152557    0.432153    0.218269    11.00000   -1.50000
H12B  2    1.040361    0.591197    0.188114    11.00000   -1.50000
H12C  2    1.172592    0.428238    0.147937    11.00000   -1.50000
AFIX   0
C13   1    0.605675    0.848257    0.212575    11.00000    0.01093    0.01480 =
         0.01389    0.00367   -0.00405   -0.00631
C14   1    0.656392    0.931918    0.161516    11.00000    0.01566    0.01575 =
         0.01126    0.00204   -0.00390   -0.00904
C15   1    0.808441    0.859435    0.119831    11.00000    0.01662    0.01712 =
         0.01785    0.00368   -0.00375   -0.00837
AFIX  43
H15   2    0.884363    0.747710    0.120876    11.00000   -1.20000
AFIX   0
C16   1    0.848435    0.951132    0.076812    11.00000    0.01965    0.02302 =
         0.01579    0.00412   -0.00137   -0.01138
AFIX  43
H16   2    0.952240    0.901743    0.048800    11.00000   -1.20000
AFIX   0
C17   1    0.738138    1.113693    0.074535    11.00000    0.02634    0.02181 =
         0.01664    0.00723   -0.00774   -0.01616
AFIX  43
H17   2    0.765977    1.175508    0.045002    11.00000   -1.20000
AFIX   0
C18   1    0.587013    1.185838    0.115502    11.00000    0.02973    0.01438 =
         0.01847    0.00461   -0.00683   -0.01066
AFIX  43
H18   2    0.510511    1.297019    0.113755    11.00000   -1.20000
AFIX   0
C19   1    0.547173    1.096545    0.158923    11.00000    0.02009    0.01576 =
         0.01617    0.00161   -0.00290   -0.00765
AFIX  43
H19   2    0.444351    1.147677    0.187333    11.00000   -1.20000
AFIX   0
C20   1    0.298574    1.075098    0.364300    11.00000    0.01707    0.01744 =
         0.01464    0.00090   -0.00280   -0.00475
C21   1    0.159375    1.033660    0.352723    11.00000    0.01691    0.02345 =
         0.03196    0.00532   -0.00725   -0.00655
AFIX 137
H21A  2    0.048311    1.125367    0.367946    11.00000   -1.50000
H21B  2    0.167695    0.936347    0.372718    11.00000   -1.50000
H21C  2    0.173270    1.012818    0.310114    11.00000   -1.50000
AFIX   0
C22   1    0.274272    1.232167    0.334179    11.00000    0.02348    0.01723 =
         0.02188    0.00065   -0.00347   -0.00554
AFIX 137
H22A  2    0.158057    1.316868    0.348083    11.00000   -1.50000
H22B  2    0.295708    1.210794    0.291248    11.00000   -1.50000
H22C  2    0.353557    1.268979    0.344002    11.00000   -1.50000
AFIX   0
C23   1    0.276371    1.103481    0.431329    11.00000    0.02412    0.02373 =
         0.01494   -0.00053   -0.00039   -0.00429
AFIX 137
H23A  2    0.160143    1.184722    0.447734    11.00000   -1.50000
H23B  2    0.355453    1.142958    0.439298    11.00000   -1.50000
H23C  2    0.299345    1.000879    0.449735    11.00000   -1.50000
AFIX   0
C24   1    0.686754    0.924065    0.357679    11.00000    0.01837    0.02697 =
         0.01543    0.00167   -0.00490   -0.01304
C25   1    0.660279    1.100874    0.357779    11.00000    0.03140    0.03113 =
         0.02720    0.00174   -0.00960   -0.02086
AFIX 137
H25A  2    0.762043    1.104736    0.364951    11.00000   -1.50000
H25B  2    0.563466    1.168095    0.389046    11.00000   -1.50000
H25C  2    0.638431    1.142644    0.319404    11.00000   -1.50000
AFIX   0
C26   1    0.706212    0.861938    0.419257    11.00000    0.02064    0.03426 =
         0.01662    0.00220   -0.00709   -0.01258
AFIX 137
H26A  2    0.797168    0.876515    0.431479    11.00000   -1.50000
H26B  2    0.733948    0.746060    0.417886    11.00000   -1.50000
H26C  2    0.599932    0.923613    0.447681    11.00000   -1.50000
AFIX   0
C27   1    0.851585    0.821931    0.312776    11.00000    0.01741    0.03571 =
         0.02067    0.00201   -0.00143   -0.01383
AFIX 137
H27A  2    0.947399    0.821934    0.326812    11.00000   -1.50000
H27B  2    0.844728    0.869026    0.274445    11.00000   -1.50000
H27C  2    0.867553    0.709819    0.308489    11.00000   -1.50000
AFIX   0
C28   1    0.387749    0.662195    0.397324    11.00000    0.01786    0.01579 =
         0.01432    0.00301   -0.00030   -0.00587
C29   1    0.268290    0.609994    0.390192    11.00000    0.02517    0.02203 =
         0.01720    0.00173    0.00020   -0.01228
AFIX  43
H29   2    0.254819    0.593422    0.351451    11.00000   -1.20000
AFIX   0
C30   1    0.168428    0.581632    0.438464    11.00000    0.02647    0.02634 =
         0.02689    0.00501    0.00120   -0.01665
AFIX  43
H30   2    0.087798    0.546873    0.432277    11.00000   -1.20000
AFIX   0
C31   1    0.186282    0.603931    0.495441    11.00000    0.02483    0.02143 =
         0.02114    0.00563    0.00584   -0.00768
AFIX  43
H31   2    0.119521    0.583046    0.528317    11.00000   -1.20000
AFIX   0
C32   1    0.301965    0.656740    0.503875    11.00000    0.03013    0.02798 =
         0.01446    0.00466   -0.00019   -0.01012
AFIX  43
H32   2    0.313708    0.674294    0.542781    11.00000   -1.20000
AFIX   0
C33   1    0.401734    0.684428    0.455431    11.00000    0.02294    0.02475 =
         0.01674    0.00523   -0.00310   -0.01058
AFIX  43
H33   2    0.481758    0.719502    0.462068    11.00000   -1.20000
AFIX   0
B1    3    0.515227    0.680966    0.342408    11.00000    0.01525    0.01572 =
         0.01395    0.00222   -0.00193   -0.00602
HKLF 4


REM  scw3094m in P-1
REM wR2 = 0.144508, GooF = S = 1.03609, Restrained GooF = 1.03609 for all data
REM R1 = 0.051659 for 8073 Fo > 4sig(Fo) and 0.077245 for all 10481 data
REM 380 parameters refined using 0 restraints

END

WGHT      0.0674      0.4255

REM Highest difference peak  0.763,  deepest hole -0.440,  1-sigma level  0.100
Q1    1   0.4414  0.9810  0.3617  11.00000  0.05    0.76
Q2    1   0.6429  0.3072  0.2128  11.00000  0.05    0.68
Q3    1   0.4120  0.9965  0.3436  11.00000  0.05    0.67
Q4    1   0.3770  0.6843  0.2501  11.00000  0.05    0.63
Q5    1   0.5537  0.8403  0.3021  11.00000  0.05    0.62
;
_shelx_res_checksum              33564
####################################################################### 
# 
# This file contains crystal structure data downloaded from the 
# Cambridge Structural Database (CSD) hosted by the Cambridge 
# Crystallographic Data Centre (CCDC).
# 
# Full information about CCDC data access policies and citation 
# guidelines are available at http://www.ccdc.cam.ac.uk/access/V1 
# 
# Audit and citation data items may have been added by the CCDC. 
# Please retain this information to preserve the provenance of 
# this file and to allow appropriate attribution of the data. 
# 
#######################################################################

data_scw3255c
_database_code_depnum_ccdc_archive 'CCDC 2394601'
loop_
_audit_author_name
_audit_author_address
'Cheuk-Wai So'
;Nanyang Technological University
Singapore
;
_audit_update_record             
;
2024-10-29 deposited with the CCDC.	2025-03-10 downloaded from the CCDC.
;
_chemical_name_systematic        ?
_chemical_name_common            ?
_chemical_formula_moiety         ?
_chemical_formula_sum            'C36 H54 B N2 P Si2'
_chemical_formula_iupac          ?
_chemical_formula_weight         612.77

_chemical_melting_point          ?

_space_group_crystal_system      monoclinic
_space_group_IT_number           14
_space_group_name_H-M_alt        'P 1 21/c 1'
_space_group_name_Hall           '-P 2ybc'
loop_
_space_group_symop_operation_xyz
'x, y, z'
'-x, y+1/2, -z+1/2'
'-x, -y, -z'
'x, -y-1/2, z-1/2'

_cell_length_a                   11.8487(6)
_cell_length_b                   10.1385(7)
_cell_length_c                   30.475(2)
_cell_angle_alpha                90
_cell_angle_beta                 94.814(4)
_cell_angle_gamma                90
_cell_volume                     3648.0(4)
_cell_formula_units_Z            4
_cell_measurement_reflns_used    3472
_cell_measurement_theta_min      2.9103
_cell_measurement_theta_max      68.1495
_cell_measurement_temperature    101.(2)

_exptl_crystal_description       block
_exptl_crystal_colour            orange
_exptl_crystal_size_max          0.080
_exptl_crystal_size_mid          0.060
_exptl_crystal_size_min          0.040
_exptl_crystal_density_diffrn    1.116
_exptl_crystal_density_meas      ?
_exptl_crystal_density_method    'not measured'
_exptl_crystal_F_000             1328

_exptl_absorpt_coefficient_mu    1.478
_exptl_absorpt_correction_type   Multi-Scan
_exptl_absorpt_process_details   
;
Krause, L., Herbst-Irmer, R., Sheldrick, G. M., Stalke, D. (2015).
"Comparison of silver and molybdenum microfocus X-ray sources for
single-crystal structure determination"
J. Appl. Cryst. 48, 3-10.
doi:10.1107/S1600576714022985
;
_exptl_absorpt_correction_T_min  0.66
_exptl_absorpt_correction_T_max  0.94

_exptl_special_details           
;
;

_diffrn_ambient_temperature      101.(2)

_diffrn_source                   'Incoatec Microfocus Diamond 2'
_diffrn_source_type              'Bruker D8 Quest'
_diffrn_source_power             0.05
_diffrn_source_current           1.0
_diffrn_source_voltage           50

_diffrn_radiation_probe          X-ray
_diffrn_radiation_type           CuK\a
_diffrn_radiation_wavelength     1.54178
_diffrn_radiation_monochromator  'Multilayer Mirror'

_diffrn_measurement_device       'PHOTON 3'
_diffrn_measurement_device_type  'CCD area detector'
_diffrn_measurement_method       'phi and omega scans'

_diffrn_detector_area_resol_mean 7.3910

_diffrn_reflns_number            31379
_diffrn_reflns_av_R_equivalents  0.1731
_diffrn_reflns_av_unetI/netI     0.1128
_diffrn_reflns_theta_min         2.91
_diffrn_reflns_theta_max         68.34
_diffrn_reflns_theta_full        67.68
_diffrn_measured_fraction_theta_max 0.997
_diffrn_measured_fraction_theta_full 0.997
_diffrn_reflns_limit_h_min       -14
_diffrn_reflns_limit_h_max       14
_diffrn_reflns_limit_k_min       -12
_diffrn_reflns_limit_k_max       12
_diffrn_reflns_limit_l_min       -36
_diffrn_reflns_limit_l_max       36

_refine_special_details          
;

Refined as a 2-component twin.
;

_reflns_number_total             6688
_reflns_number_gt                4231
_reflns_threshold_expression     'I > 2\s(I)'
_reflns_Friedel_coverage         0.000
_reflns_Friedel_fraction_max     .
_reflns_Friedel_fraction_full    .

_refine_ls_structure_factor_coef Fsqd
_refine_ls_matrix_type           full
_refine_ls_R_factor_all          0.1430
_refine_ls_R_factor_gt           0.0918
_refine_ls_wR_factor_gt          0.2090
_refine_ls_wR_factor_ref         0.2361
_refine_ls_goodness_of_fit_ref   1.060
_refine_ls_restrained_S_all      1.012
_refine_ls_number_reflns         6688
_refine_ls_number_parameters     485
_refine_ls_number_restraints     877
_refine_ls_number_constraints    ?
_refine_ls_hydrogen_treatment    constr
_refine_ls_weighting_scheme      calc
_refine_ls_weighting_details     
'w=1/[\s^2^(Fo^2^)+(0.0901P)^2^+7.7256P] where P=(Fo^2^+2Fc^2^)/3'

_atom_sites_solution_hydrogens   geom
_atom_sites_solution_primary     dual
_atom_sites_solution_secondary   ?

_refine_ls_shift/su_max          0.000
_refine_ls_shift/su_mean         0.000
_refine_diff_density_max         0.549
_refine_diff_density_min         -0.483
_refine_ls_extinction_method     'SHELXL-2019/1 (Sheldrick 2019)'
_refine_ls_extinction_coef       0.0013(2)

loop_
_atom_type_symbol
_atom_type_description
_atom_type_scat_dispersion_real
_atom_type_scat_dispersion_imag
_atom_type_scat_source
C C 0.0181 0.0091 'International Tables Vol C Tables 4.2.6.8 and 6.1.1.4'
H H 0.0000 0.0000 'International Tables Vol C Tables 4.2.6.8 and 6.1.1.4'
B B 0.0090 0.0039 'International Tables Vol C Tables 4.2.6.8 and 6.1.1.4'
N N 0.0311 0.0180 'International Tables Vol C Tables 4.2.6.8 and 6.1.1.4'
P P 0.2955 0.4335 'International Tables Vol C Tables 4.2.6.8 and 6.1.1.4'
Si Si 0.2541 0.3302 'International Tables Vol C Tables 4.2.6.8 and 6.1.1.4'

_computing_data_collection       'APEX5 (Bruker AXS Inc., 2023)'
_computing_cell_refinement       'SAINT V8.40B (Bruker AXS LLC, 2019)'
_computing_data_reduction        'SAINT V8.40B (Bruker AXS LLC, 2019)'
_computing_structure_solution    'XT, VERSION 2018/2'
_computing_structure_refinement  'SHELXL-2019/1 (Sheldrick, 2019)'
_computing_molecular_graphics    'shelXle (C.B. Huebschle, rev 1503)'
_computing_publication_material  'APEX5 (Bruker AXS Inc., 2023)'

loop_
_atom_site_type_symbol
_atom_site_label
_atom_site_fract_x
_atom_site_fract_y
_atom_site_fract_z
_atom_site_U_iso_or_equiv
_atom_site_adp_type
_atom_site_calc_flag
_atom_site_refinement_flags_adp
_atom_site_refinement_flags_occupancy
_atom_site_refinement_flags_posn
_atom_site_occupancy
_atom_site_disorder_assembly
_atom_site_disorder_group
C C1 0.84008(19) 0.3007(4) 0.39963(10) 0.0324(11) Uani d . . G 1.000000 . .
C C2 0.8752(2) 0.2886(3) 0.44412(9) 0.0326(11) Uani d . . DG 1.000000 . .
C C3 0.9852(3) 0.3230(4) 0.45938(8) 0.0384(12) Uani d . . G 1.000000 . .
H H3 1.009194 0.314692 0.489790 0.046000 Uiso calc U . R 1.000000 . .
C C4 1.0599(2) 0.3694(4) 0.43016(11) 0.0444(14) Uani d . . G 1.000000 . .
H H4 1.135025 0.392918 0.440587 0.053000 Uiso calc U . R 1.000000 . .
C C5 1.0247(2) 0.3815(4) 0.38567(10) 0.0451(15) Uani d . . G 1.000000 . .
H H5 1.075825 0.413293 0.365692 0.054000 Uiso calc U . R 1.000000 . .
C C6 0.9148(2) 0.3472(4) 0.37040(8) 0.0368(12) Uani d . . G 1.000000 . .
C C7 0.8831(4) 0.3578(7) 0.32067(18) 0.0436(14) Uani d . . . 1.000000 . .
H H7 0.803990 0.324196 0.314682 0.052000 Uiso calc U . R 1.000000 . .
C C8 0.8848(5) 0.5018(8) 0.3052(2) 0.0555(17) Uani d . . . 1.000000 . .
H H8A 0.864149 0.505690 0.273392 0.083000 Uiso calc U . R 1.000000 . .
H H8B 0.960970 0.538379 0.311654 0.083000 Uiso calc U . R 1.000000 . .
H H8C 0.830428 0.553362 0.320617 0.083000 Uiso calc U . R 1.000000 . .
C C9 0.9607(5) 0.2726(8) 0.2941(2) 0.0521(17) Uani d . . . 1.000000 . .
H H9A 0.934034 0.276300 0.262786 0.078000 Uiso calc U . R 1.000000 . .
H H9B 0.958939 0.181135 0.304368 0.078000 Uiso calc U . R 1.000000 . .
H H9C 1.038373 0.306288 0.298190 0.078000 Uiso calc U . R 1.000000 . .
C C10 0.7983(6) 0.2286(7) 0.4774(2) 0.0363(15) Uani d U P D 0.835(10) A 1
H H10 0.739302 0.175182 0.459987 0.044000 Uiso calc U P R 0.835(10) A 1
C C11 0.7368(7) 0.3338(8) 0.5008(3) 0.0463(19) Uani d U P D 0.835(10) A 1
H H11A 0.685332 0.292371 0.520241 0.069000 Uiso calc U P R 0.835(10) A 1
H H11B 0.693255 0.389070 0.479108 0.069000 Uiso calc U P R 0.835(10) A 1
H H11C 0.791915 0.388536 0.518334 0.069000 Uiso calc U P R 0.835(10) A 1
C C12 0.8632(6) 0.1345(8) 0.5091(2) 0.049(2) Uani d U P D 0.835(10) A 1
H H12A 0.809694 0.076474 0.522611 0.074000 Uiso calc U P R 0.835(10) A 1
H H12B 0.906593 0.185177 0.532131 0.074000 Uiso calc U P R 0.835(10) A 1
H H12C 0.915055 0.081144 0.493050 0.074000 Uiso calc U P R 0.835(10) A 1
C C10A 0.785(2) 0.249(2) 0.4756(7) 0.039(3) Uani d U P D 0.165(10) A 2
H H10A 0.710276 0.272094 0.460087 0.047000 Uiso calc U P R 0.165(10) A 2
C C11A 0.794(3) 0.326(3) 0.5179(7) 0.042(5) Uani d U P D 0.165(10) A 2
H H11D 0.720380 0.364605 0.522523 0.064000 Uiso calc U P R 0.165(10) A 2
H H11E 0.850419 0.396107 0.516301 0.064000 Uiso calc U P R 0.165(10) A 2
H H11F 0.817497 0.266714 0.542464 0.064000 Uiso calc U P R 0.165(10) A 2
C C12A 0.783(3) 0.101(2) 0.4837(10) 0.048(5) Uani d U P D 0.165(10) A 2
H H12D 0.727186 0.081623 0.504910 0.072000 Uiso calc U P R 0.165(10) A 2
H H12E 0.857698 0.071316 0.495417 0.072000 Uiso calc U P R 0.165(10) A 2
H H12F 0.760868 0.055652 0.455883 0.072000 Uiso calc U P R 0.165(10) A 2
C C13 0.6926(4) 0.1556(6) 0.36572(16) 0.0315(11) Uani d . . D 1.000000 . .
C C14 0.7879(10) 0.0711(13) 0.3493(5) 0.023(3) Uani d . P DG 0.51(2) B 1
C C15 0.8792(11) 0.0242(15) 0.3764(4) 0.031(3) Uani d U P DG 0.51(2) B 1
H H15 0.888905 0.050969 0.406372 0.037000 Uiso calc U P R 0.51(2) B 1
C C16 0.9563(9) -0.0620(14) 0.3598(4) 0.031(3) Uani d U P DG 0.51(2) B 1
H H16 1.018668 -0.094037 0.378340 0.038000 Uiso calc U P R 0.51(2) B 1
C C17 0.9420(8) -0.1012(13) 0.3160(4) 0.034(2) Uani d U P DG 0.51(2) B 1
H H17 0.994712 -0.160051 0.304570 0.041000 Uiso calc U P R 0.51(2) B 1
C C18 0.8507(9) -0.0543(14) 0.2888(4) 0.032(2) Uani d U P DG 0.51(2) B 1
H H18 0.840993 -0.081060 0.258832 0.039000 Uiso calc U P R 0.51(2) B 1
C C19 0.7736(8) 0.0319(13) 0.3054(4) 0.031(3) Uani d U P DG 0.51(2) B 1
H H19 0.711228 0.063947 0.286863 0.037000 Uiso calc U P R 0.51(2) B 1
C C14A 0.7774(13) 0.0458(17) 0.3568(6) 0.030(3) Uani d U P D 0.49(2) B 2
C C15A 0.8713(14) 0.0104(18) 0.3845(5) 0.031(2) Uani d U P D 0.49(2) B 2
H H15A 0.885004 0.051482 0.412403 0.037000 Uiso calc U P R 0.49(2) B 2
C C16A 0.9450(12) -0.0851(16) 0.3713(5) 0.034(3) Uani d U P D 0.49(2) B 2
H H16A 1.005238 -0.114730 0.391478 0.040000 Uiso calc U P R 0.49(2) B 2
C C17A 0.9324(11) -0.1380(15) 0.3294(5) 0.035(2) Uani d U P D 0.49(2) B 2
H H17A 0.986072 -0.199681 0.320255 0.043000 Uiso calc U P R 0.49(2) B 2
C C18A 0.8406(10) -0.1002(16) 0.3008(5) 0.032(2) Uani d U P D 0.49(2) B 2
H H18A 0.830687 -0.136538 0.271952 0.038000 Uiso calc U P R 0.49(2) B 2
C C19A 0.7631(12) -0.0087(16) 0.3145(5) 0.030(3) Uani d U P . 0.49(2) B 2
H H19A 0.700106 0.016838 0.295073 0.036000 Uiso calc U P R 0.49(2) B 2
C C20 0.3903(4) 0.1378(7) 0.30230(17) 0.0399(13) Uani d . . . 1.000000 . .
C C21 0.4457(6) 0.2196(9) 0.26777(19) 0.066(2) Uani d . . . 1.000000 . .
H H21A 0.413626 0.194363 0.238272 0.099000 Uiso calc U . R 1.000000 . .
H H21B 0.527514 0.203400 0.270302 0.099000 Uiso calc U . R 1.000000 . .
H H21C 0.431399 0.313487 0.272611 0.099000 Uiso calc U . R 1.000000 . .
C C22 0.4022(5) -0.0071(8) 0.2906(2) 0.0544(16) Uani d . . . 1.000000 . .
H H22A 0.379047 -0.019922 0.259216 0.082000 Uiso calc U . R 1.000000 . .
H H22B 0.353842 -0.060408 0.308201 0.082000 Uiso calc U . R 1.000000 . .
H H22C 0.481270 -0.034378 0.296698 0.082000 Uiso calc U . R 1.000000 . .
C C23 0.2643(4) 0.1747(7) 0.3019(2) 0.0479(15) Uani d . . . 1.000000 . .
H H23A 0.228952 0.169760 0.271701 0.072000 Uiso calc U . R 1.000000 . .
H H23B 0.257425 0.264708 0.313104 0.072000 Uiso calc U . R 1.000000 . .
H H23C 0.226331 0.113233 0.320636 0.072000 Uiso calc U . R 1.000000 . .
C C24 0.4040(4) 0.1020(5) 0.40332(17) 0.0323(11) Uani d . . . 1.000000 . .
C C25 0.3714(6) -0.0412(6) 0.3946(2) 0.0466(15) Uani d . . . 1.000000 . .
H H25A 0.360836 -0.085441 0.422540 0.070000 Uiso calc U . R 1.000000 . .
H H25B 0.431612 -0.085598 0.380064 0.070000 Uiso calc U . R 1.000000 . .
H H25C 0.300627 -0.045020 0.375491 0.070000 Uiso calc U . R 1.000000 . .
C C26 0.3031(5) 0.1812(6) 0.41702(19) 0.0388(13) Uani d . . . 1.000000 . .
H H26A 0.270495 0.136527 0.441517 0.058000 Uiso calc U . R 1.000000 . .
H H26B 0.245773 0.188236 0.392029 0.058000 Uiso calc U . R 1.000000 . .
H H26C 0.328398 0.269690 0.426325 0.058000 Uiso calc U . R 1.000000 . .
C C27 0.4973(5) 0.1059(6) 0.44213(18) 0.0441(14) Uani d . . . 1.000000 . .
H H27A 0.465856 0.075296 0.469058 0.066000 Uiso calc U . R 1.000000 . .
H H27B 0.525011 0.196491 0.446357 0.066000 Uiso calc U . R 1.000000 . .
H H27C 0.560167 0.048380 0.435497 0.066000 Uiso calc U . R 1.000000 . .
C C28 0.3861(6) 0.4948(7) 0.3531(3) 0.0274(18) Uani d U P DG 0.478(10) C 1
C C29 0.3004(7) 0.5196(9) 0.3805(3) 0.0272(19) Uani d U P DG 0.478(10) C 1
H H29 0.295546 0.468677 0.406404 0.033000 Uiso calc U P R 0.478(10) C 1
C C30 0.2218(6) 0.6187(9) 0.3699(3) 0.032(2) Uani d U P DG 0.478(10) C 1
H H30 0.163211 0.635617 0.388571 0.038000 Uiso calc U P R 0.478(10) C 1
C C31 0.2289(6) 0.6932(7) 0.3319(3) 0.0324(19) Uani d U P DG 0.478(10) C 1
H H31 0.175134 0.760939 0.324647 0.039000 Uiso calc U P R 0.478(10) C 1
C C32 0.3146(7) 0.6684(8) 0.3045(2) 0.0302(19) Uani d U P DG 0.478(10) C 1
H H32 0.319392 0.719323 0.278557 0.036000 Uiso calc U P R 0.478(10) C 1
C C33 0.3932(7) 0.5693(9) 0.3151(2) 0.0283(19) Uani d U P DG 0.478(10) C 1
H H33 0.451728 0.552384 0.296389 0.034000 Uiso calc U P R 0.478(10) C 1
C C28A 0.3769(5) 0.4757(7) 0.3536(2) 0.0241(17) Uani d U P DG 0.522(10) C 2
C C29A 0.3291(7) 0.5352(8) 0.38875(18) 0.0267(18) Uani d U P DG 0.522(10) C 2
H H29A 0.350290 0.506952 0.418014 0.032000 Uiso calc U P R 0.522(10) C 2
C C30A 0.2504(6) 0.6360(8) 0.3811(2) 0.0276(18) Uani d U P DG 0.522(10) C 2
H H30A 0.217791 0.676636 0.405096 0.033000 Uiso calc U P R 0.522(10) C 2
C C31A 0.2195(5) 0.6773(7) 0.3383(3) 0.0342(19) Uani d U P DG 0.522(10) C 2
H H31A 0.165692 0.746225 0.333023 0.041000 Uiso calc U P R 0.522(10) C 2
C C32A 0.2672(7) 0.6179(8) 0.30313(19) 0.0345(19) Uani d U P DG 0.522(10) C 2
H H32A 0.246091 0.646130 0.273868 0.041000 Uiso calc U P R 0.522(10) C 2
C C33A 0.3459(7) 0.5171(8) 0.3108(2) 0.0319(19) Uani d U P DG 0.522(10) C 2
H H33A 0.378590 0.476445 0.286785 0.038000 Uiso calc U P R 0.522(10) C 2
C C34 0.6399(6) 0.7357(7) 0.3646(2) 0.0601(19) Uani d . . . 1.000000 . .
H H34A 0.651880 0.826399 0.375083 0.090000 Uiso calc U . R 1.000000 . .
H H34B 0.559726 0.722980 0.354780 0.090000 Uiso calc U . R 1.000000 . .
H H34C 0.686015 0.719593 0.339863 0.090000 Uiso calc U . R 1.000000 . .
C C35 0.5949(6) 0.6603(7) 0.4570(2) 0.0610(19) Uani d . . . 1.000000 . .
H H35A 0.612122 0.750629 0.466851 0.091000 Uiso calc U . R 1.000000 . .
H H35B 0.612901 0.598923 0.481378 0.091000 Uiso calc U . R 1.000000 . .
H H35C 0.514266 0.653485 0.447050 0.091000 Uiso calc U . R 1.000000 . .
C C36 0.8353(5) 0.6391(6) 0.4284(2) 0.0457(15) Uani d . . . 1.000000 . .
H H36A 0.848095 0.727827 0.440601 0.069000 Uiso calc U . R 1.000000 . .
H H36B 0.880457 0.627171 0.403198 0.069000 Uiso calc U . R 1.000000 . .
H H36C 0.857891 0.573365 0.451049 0.069000 Uiso calc U . R 1.000000 . .
B B1 0.4752(5) 0.3700(7) 0.36373(18) 0.0297(12) Uani d . . D 1.000000 . .
N N1 0.7235(3) 0.2721(4) 0.38503(13) 0.0283(9) Uani d . . . 1.000000 . .
N N2 0.5906(3) 0.1173(5) 0.35328(14) 0.0339(10) Uani d . . . 1.000000 . .
P P1 0.46550(10) 0.18619(14) 0.35611(4) 0.0278(3) Uani d . . . 1.000000 . .
Si Si1 0.62465(11) 0.40894(15) 0.38364(5) 0.0314(4) Uani d . . . 1.000000 . .
Si Si2 0.68199(12) 0.61806(16) 0.41015(5) 0.0362(4) Uani d . . . 1.000000 . .

loop_
_atom_site_aniso_label
_atom_site_aniso_U_11
_atom_site_aniso_U_22
_atom_site_aniso_U_33
_atom_site_aniso_U_12
_atom_site_aniso_U_13
_atom_site_aniso_U_23
C1 0.025(2) 0.034(3) 0.037(2) 0.011(2) -0.0060(17) -0.012(2)
C2 0.029(2) 0.030(3) 0.037(2) 0.0110(19) -0.0070(18) -0.011(2)
C3 0.034(2) 0.043(3) 0.036(3) 0.009(2) -0.0098(19) -0.017(2)
C4 0.027(3) 0.060(4) 0.044(3) 0.011(3) -0.006(2) -0.017(3)
C5 0.024(2) 0.071(4) 0.039(3) 0.010(3) -0.003(2) -0.019(3)
C6 0.021(2) 0.051(3) 0.038(3) 0.017(2) -0.0013(18) -0.013(2)
C7 0.022(2) 0.071(4) 0.037(3) 0.011(3) -0.004(2) -0.013(3)
C8 0.037(3) 0.079(4) 0.049(4) 0.017(3) 0.001(3) -0.002(3)
C9 0.029(3) 0.090(5) 0.037(3) 0.011(3) 0.000(2) -0.021(3)
C10 0.035(3) 0.033(3) 0.038(3) 0.003(2) -0.010(2) -0.004(2)
C11 0.046(4) 0.048(4) 0.045(4) 0.009(3) 0.004(3) -0.003(3)
C12 0.045(4) 0.051(4) 0.052(4) 0.016(3) 0.001(3) 0.008(3)
C10A 0.038(6) 0.038(6) 0.040(5) 0.006(5) -0.005(5) -0.006(5)
C11A 0.037(10) 0.046(9) 0.045(7) -0.001(8) 0.000(7) -0.012(7)
C12A 0.051(10) 0.039(7) 0.052(10) 0.005(6) 0.001(9) -0.005(6)
C13 0.022(2) 0.044(3) 0.028(2) 0.0090(19) -0.0010(17) -0.015(2)
C14 0.010(4) 0.027(6) 0.033(5) -0.003(4) 0.009(3) -0.008(4)
C15 0.021(4) 0.034(5) 0.037(5) 0.003(4) 0.003(3) -0.009(4)
C16 0.023(4) 0.033(5) 0.038(5) 0.008(4) 0.006(3) -0.004(4)
C17 0.027(3) 0.036(5) 0.039(5) 0.012(4) 0.011(3) -0.007(4)
C18 0.026(3) 0.034(5) 0.038(5) 0.007(4) 0.010(3) -0.007(4)
C19 0.023(4) 0.034(6) 0.036(5) 0.005(4) 0.006(3) -0.009(4)
C14A 0.022(4) 0.035(5) 0.035(5) 0.003(4) 0.007(3) -0.010(4)
C15A 0.018(4) 0.035(4) 0.040(5) 0.003(3) 0.005(3) -0.006(4)
C16A 0.024(4) 0.035(5) 0.042(5) 0.003(4) 0.007(4) -0.004(4)
C17A 0.026(3) 0.037(5) 0.044(5) 0.003(4) 0.009(3) -0.005(4)
C18A 0.027(3) 0.032(5) 0.038(5) 0.003(4) 0.010(3) -0.010(4)
C19A 0.024(4) 0.030(5) 0.037(5) 0.001(4) 0.006(3) -0.008(4)
C20 0.026(2) 0.067(4) 0.026(3) -0.003(2) -0.0031(19) -0.001(2)
C21 0.052(4) 0.120(6) 0.025(3) -0.030(4) -0.005(3) 0.004(3)
C22 0.032(3) 0.085(4) 0.046(4) -0.004(3) -0.005(3) -0.022(3)
C23 0.027(3) 0.066(4) 0.049(3) -0.004(3) -0.009(2) 0.004(3)
C24 0.038(3) 0.028(3) 0.032(3) 0.013(2) 0.009(2) 0.002(2)
C25 0.056(4) 0.030(3) 0.055(4) 0.007(3) 0.011(3) 0.000(3)
C26 0.047(3) 0.028(3) 0.044(3) 0.009(2) 0.025(2) 0.005(2)
C27 0.061(3) 0.040(3) 0.031(3) 0.008(3) 0.001(2) 0.008(2)
C28 0.017(3) 0.033(4) 0.032(3) -0.001(3) 0.002(3) 0.002(3)
C29 0.023(4) 0.024(4) 0.035(4) 0.000(3) 0.006(3) 0.002(3)
C30 0.024(4) 0.027(4) 0.045(4) 0.002(3) 0.006(3) 0.000(3)
C31 0.022(3) 0.031(4) 0.044(4) 0.003(3) -0.001(3) 0.003(3)
C32 0.024(4) 0.031(4) 0.035(4) 0.006(3) -0.002(3) 0.006(3)
C33 0.023(4) 0.031(4) 0.030(3) 0.003(3) -0.001(3) 0.004(3)
C28A 0.019(3) 0.024(3) 0.029(3) -0.002(3) 0.001(3) 0.003(3)
C29A 0.022(4) 0.023(3) 0.035(3) -0.007(3) 0.000(3) -0.002(3)
C30A 0.020(3) 0.021(3) 0.041(4) -0.009(3) -0.002(3) -0.006(3)
C31A 0.021(3) 0.034(4) 0.047(4) 0.004(3) -0.001(3) -0.002(3)
C32A 0.027(4) 0.038(4) 0.037(3) 0.008(3) -0.006(3) 0.004(3)
C33A 0.026(4) 0.038(4) 0.031(3) 0.006(3) 0.001(3) 0.006(3)
C34 0.063(4) 0.057(4) 0.057(4) 0.034(3) -0.014(3) -0.011(3)
C35 0.059(4) 0.059(4) 0.067(4) -0.006(3) 0.018(3) -0.037(4)
C36 0.038(3) 0.040(3) 0.057(4) 0.006(3) -0.013(3) -0.004(3)
B1 0.023(2) 0.045(3) 0.021(3) 0.011(2) 0.0045(19) 0.007(2)
N1 0.0151(17) 0.038(2) 0.030(2) 0.0115(16) -0.0032(15) -0.0149(18)
N2 0.0215(18) 0.052(3) 0.028(2) 0.0075(18) -0.0018(15) -0.013(2)
P1 0.0182(6) 0.0413(8) 0.0238(6) 0.0072(5) 0.0018(4) -0.0014(6)
Si1 0.0235(7) 0.0398(9) 0.0299(7) 0.0115(6) -0.0039(5) -0.0109(6)
Si2 0.0305(7) 0.0415(9) 0.0354(8) 0.0092(7) -0.0051(6) -0.0139(7)

_geom_special_details            
;

All esds (except the esd in the dihedral angle between two l.s. planes)
are estimated using the full covariance matrix.  The cell esds are taken
into account individually in the estimation of esds in distances, angles
and torsion angles; correlations between esds in cell parameters are only
used when they are defined by crystal symmetry.  An approximate (isotropic)
treatment of cell esds is used for estimating esds involving l.s. planes.
;

loop_
_geom_bond_atom_site_label_1
_geom_bond_atom_site_label_2
_geom_bond_site_symmetry_2
_geom_bond_distance
_geom_bond_publ_flag
C1 C2 . 1.390000 ?
C1 C6 . 1.390000 ?
C1 N1 . 1.445(4) ?
C2 C3 . 1.390000 ?
C2 C10 . 1.544(7) ?
C2 C10A . 1.545(11) ?
C3 C4 . 1.390000 ?
C4 C5 . 1.390000 ?
C5 C6 . 1.390000 ?
C6 C7 . 1.534(6) ?
C7 C8 . 1.535(10) ?
C7 C9 . 1.540(8) ?
C10 C11 . 1.505(9) ?
C10 C12 . 1.521(10) ?
C10A C11A . 1.503(13) ?
C10A C12A . 1.517(13) ?
C13 N2 . 1.295(6) ?
C13 N1 . 1.356(7) ?
C13 C14 . 1.535(7) ?
C13 C14A . 1.540(9) ?
C14 C15 . 1.390000 ?
C14 C19 . 1.390000 ?
C15 C16 . 1.390000 ?
C16 C17 . 1.390000 ?
C17 C18 . 1.390000 ?
C18 C19 . 1.390000 ?
C14A C15A . 1.386(8) ?
C14A C19A . 1.397(15) ?
C15A C16A . 1.386(8) ?
C16A C17A . 1.382(8) ?
C17A C18A . 1.391(9) ?
C18A C19A . 1.395(14) ?
C20 C22 . 1.521(10) ?
C20 C21 . 1.531(9) ?
C20 C23 . 1.538(7) ?
C20 P1 . 1.865(5) ?
C24 C25 . 1.521(8) ?
C24 C26 . 1.526(7) ?
C24 C27 . 1.551(8) ?
C24 P1 . 1.872(5) ?
C28 C29 . 1.390000 ?
C28 C33 . 1.390000 ?
C28 B1 . 1.663(7) ?
C29 C30 . 1.390000 ?
C30 C31 . 1.390000 ?
C31 C32 . 1.390000 ?
C32 C33 . 1.390000 ?
C28A C29A . 1.390000 ?
C28A C33A . 1.390000 ?
C28A B1 . 1.594(7) ?
C29A C30A . 1.390000 ?
C30A C31A . 1.390000 ?
C31A C32A . 1.390000 ?
C32A C33A . 1.390000 ?
C34 Si2 . 1.867(7) ?
C35 Si2 . 1.879(6) ?
C36 Si2 . 1.867(6) ?
B1 Si1 . 1.865(6) ?
B1 P1 . 1.880(7) ?
N1 Si1 . 1.814(4) ?
N2 P1 . 1.647(4) ?
Si1 Si2 . 2.349(2) ?

loop_
_geom_angle_atom_site_label_1
_geom_angle_atom_site_label_2
_geom_angle_atom_site_label_3
_geom_angle_site_symmetry_1
_geom_angle_site_symmetry_3
_geom_angle
_geom_angle_publ_flag
C2 C1 C6 . . 120.000000 ?
C2 C1 N1 . . 118.9(3) ?
C6 C1 N1 . . 121.0(3) ?
C1 C2 C3 . . 120.000000 ?
C1 C2 C10 . . 122.0(3) ?
C3 C2 C10 . . 117.9(3) ?
C1 C2 C10A . . 117.6(11) ?
C3 C2 C10A . . 122.2(10) ?
C4 C3 C2 . . 120.000000 ?
C3 C4 C5 . . 120.000000 ?
C6 C5 C4 . . 120.000000 ?
C5 C6 C1 . . 120.000000 ?
C5 C6 C7 . . 117.2(3) ?
C1 C6 C7 . . 122.7(3) ?
C6 C7 C8 . . 111.2(5) ?
C6 C7 C9 . . 111.9(4) ?
C8 C7 C9 . . 110.4(5) ?
C11 C10 C12 . . 112.4(6) ?
C11 C10 C2 . . 111.6(5) ?
C12 C10 C2 . . 111.7(5) ?
C11A C10A C12A . . 111.9(15) ?
C11A C10A C2 . . 113.3(11) ?
C12A C10A C2 . . 112.6(10) ?
N2 C13 N1 . . 126.9(4) ?
N2 C13 C14 . . 115.5(7) ?
N1 C13 C14 . . 116.7(7) ?
N2 C13 C14A . . 109.7(9) ?
N1 C13 C14A . . 123.4(8) ?
C15 C14 C19 . . 120.000000 ?
C15 C14 C13 . . 123.6(8) ?
C19 C14 C13 . . 116.1(8) ?
C14 C15 C16 . . 120.000000 ?
C15 C16 C17 . . 120.000000 ?
C18 C17 C16 . . 120.000000 ?
C19 C18 C17 . . 120.000000 ?
C18 C19 C14 . . 120.000000 ?
C15A C14A C19A . . 119.2(9) ?
C15A C14A C13 . . 125.6(11) ?
C19A C14A C13 . . 114.8(11) ?
C16A C15A C14A . . 119.9(9) ?
C17A C16A C15A . . 121.1(8) ?
C16A C17A C18A . . 119.5(8) ?
C17A C18A C19A . . 119.6(9) ?
C18A C19A C14A . . 120.6(10) ?
C22 C20 C21 . . 107.9(5) ?
C22 C20 C23 . . 110.0(5) ?
C21 C20 C23 . . 109.5(5) ?
C22 C20 P1 . . 114.5(4) ?
C21 C20 P1 . . 105.1(4) ?
C23 C20 P1 . . 109.6(4) ?
C25 C24 C26 . . 110.9(5) ?
C25 C24 C27 . . 108.2(5) ?
C26 C24 C27 . . 107.6(5) ?
C25 C24 P1 . . 114.2(4) ?
C26 C24 P1 . . 109.6(4) ?
C27 C24 P1 . . 106.0(4) ?
C29 C28 C33 . . 120.000000 ?
C29 C28 B1 . . 120.3(5) ?
C33 C28 B1 . . 119.6(5) ?
C28 C29 C30 . . 120.000000 ?
C29 C30 C31 . . 120.000000 ?
C32 C31 C30 . . 120.000000 ?
C31 C32 C33 . . 120.000000 ?
C32 C33 C28 . . 120.000000 ?
C29A C28A C33A . . 120.000000 ?
C29A C28A B1 . . 118.7(5) ?
C33A C28A B1 . . 121.0(5) ?
C30A C29A C28A . . 120.000000 ?
C29A C30A C31A . . 120.000000 ?
C32A C31A C30A . . 120.000000 ?
C33A C32A C31A . . 120.000000 ?
C32A C33A C28A . . 120.000000 ?
C28A B1 Si1 . . 125.4(5) ?
C28 B1 Si1 . . 118.2(5) ?
C28A B1 P1 . . 127.3(5) ?
C28 B1 P1 . . 134.3(5) ?
Si1 B1 P1 . . 107.2(3) ?
C13 N1 C1 . . 121.7(4) ?
C13 N1 Si1 . . 120.3(3) ?
C1 N1 Si1 . . 116.9(3) ?
C13 N2 P1 . . 132.8(4) ?
N2 P1 C20 . . 102.0(2) ?
N2 P1 C24 . . 104.9(2) ?
C20 P1 C24 . . 111.6(3) ?
N2 P1 B1 . . 112.4(2) ?
C20 P1 B1 . . 112.9(3) ?
C24 P1 B1 . . 112.4(2) ?
N1 Si1 B1 . . 116.1(3) ?
N1 Si1 Si2 . . 120.99(15) ?
B1 Si1 Si2 . . 122.8(2) ?
C36 Si2 C34 . . 110.0(3) ?
C36 Si2 C35 . . 109.3(3) ?
C34 Si2 C35 . . 106.8(3) ?
C36 Si2 Si1 . . 116.9(2) ?
C34 Si2 Si1 . . 105.6(2) ?
C35 Si2 Si1 . . 107.8(2) ?

_shelx_res_file                  
;

TITL scw3255c in P2(1)/c
    scw3255c.res
    created by SHELXL-2019/1 at 14:57:47 on 11-Sep-2024
CELL 1.54178  11.84870  10.13850  30.47510  90.0000  94.8141  90.0000
ZERR    4.00   0.00060   0.00070   0.00210   0.0000   0.0041   0.0000
LATT  1
SYMM -X, 1/2+Y, 1/2-Z
SFAC C H B N P SI
UNIT 144 216 4 8 4 8
ACTA
LIST 4
TEMP -172.350
SIZE 0.04 0.06 0.08
L.S. 10
BOND
omit 1 4 0
omit 0 3 4
REM LIST 4
sadi 0.01 b1 c28 b1 c28a
sadi 0.01 c2 c10 c2 c10a
sadi 0.01 c2 c11 c2 c12 c2 c11a c2 c12a
sadi 0.01 c13 c14 c13 c14a
rigu
simu 0.01 c28 > c33a c15 > C19a
simu 0.01 c10 > C12a
FMAP 2
PLAN 11
WGHT    0.090100    7.725600
EXTI    0.001267
FVAR       0.09537   0.47787   0.83518   0.50987
AFIX  66
C1    1    0.840078    0.300703    0.399633    11.00000    0.02462    0.03389 =
         0.03721   -0.01158   -0.00600    0.01065
C2    1    0.875245    0.288600    0.444122    11.00000    0.02861    0.03026 =
         0.03734   -0.01086   -0.00705    0.01100
C3    1    0.985159    0.322964    0.459384    11.00000    0.03367    0.04299 =
         0.03645   -0.01724   -0.00983    0.00872
AFIX  43
H3    2    1.009194    0.314692    0.489790    11.00000   -1.20000
AFIX  65
C4    1    1.059905    0.369431    0.430156    11.00000    0.02717    0.06030 =
         0.04424   -0.01738   -0.00599    0.01060
AFIX  43
H4    2    1.135025    0.392918    0.440587    11.00000   -1.20000
AFIX  65
C5    1    1.024739    0.381535    0.385667    11.00000    0.02398    0.07129 =
         0.03918   -0.01881   -0.00281    0.01024
AFIX  43
H5    2    1.075825    0.413293    0.365692    11.00000   -1.20000
AFIX  65
C6    1    0.914826    0.347172    0.370405    11.00000    0.02096    0.05128 =
         0.03763   -0.01288   -0.00129    0.01651
AFIX   0
C7    1    0.883124    0.357825    0.320673    11.00000    0.02210    0.07060 =
         0.03701   -0.01326   -0.00357    0.01087
AFIX  13
H7    2    0.803990    0.324196    0.314682    11.00000   -1.20000
AFIX   0
C8    1    0.884821    0.501832    0.305184    11.00000    0.03748    0.07918 =
         0.04934   -0.00157    0.00112    0.01730
AFIX 137
H8A   2    0.864149    0.505690    0.273392    11.00000   -1.50000
H8B   2    0.960970    0.538379    0.311654    11.00000   -1.50000
H8C   2    0.830428    0.553362    0.320617    11.00000   -1.50000
AFIX   0
C9    1    0.960666    0.272644    0.294087    11.00000    0.02890    0.08990 =
         0.03696   -0.02051    0.00027    0.01124
AFIX 137
H9A   2    0.934034    0.276300    0.262786    11.00000   -1.50000
H9B   2    0.958939    0.181135    0.304368    11.00000   -1.50000
H9C   2    1.038373    0.306288    0.298190    11.00000   -1.50000
AFIX   0
part 1 31
C10   1    0.798282    0.228589    0.477369    31.00000    0.03539    0.03307 =
         0.03817   -0.00405   -0.00968    0.00311
AFIX  13
H10   2    0.739302    0.175182    0.459987    31.00000   -1.20000
AFIX   0
C11   1    0.736835    0.333822    0.500808    31.00000    0.04566    0.04813 =
         0.04517   -0.00274    0.00359    0.00871
AFIX 137
H11A  2    0.685332    0.292371    0.520241    31.00000   -1.50000
H11B  2    0.693255    0.389070    0.479108    31.00000   -1.50000
H11C  2    0.791915    0.388536    0.518334    31.00000   -1.50000
AFIX   0
C12   1    0.863174    0.134481    0.509112    31.00000    0.04510    0.05135 =
         0.05155    0.00781    0.00123    0.01616
AFIX 137
H12A  2    0.809694    0.076474    0.522611    31.00000   -1.50000
H12B  2    0.906593    0.185177    0.532131    31.00000   -1.50000
H12C  2    0.915055    0.081144    0.493050    31.00000   -1.50000
AFIX   0
part 2 -31
same 0.01 c10 > C12
C10A  1    0.785387    0.248859    0.475583   -31.00000    0.03841    0.03797 =
         0.04031   -0.00602   -0.00541    0.00635
AFIX  13
H10A  2    0.710276    0.272094    0.460087   -31.00000   -1.20000
AFIX   0
C11A  1    0.794186    0.325762    0.517899   -31.00000    0.03676    0.04569 =
         0.04453   -0.01224    0.00039   -0.00114
AFIX 137
H11D  2    0.720380    0.364605    0.522523   -31.00000   -1.50000
H11E  2    0.850419    0.396107    0.516301   -31.00000   -1.50000
H11F  2    0.817497    0.266714    0.542464   -31.00000   -1.50000
AFIX   0
C12A  1    0.782532    0.101305    0.483663   -31.00000    0.05126    0.03924 =
         0.05205   -0.00467    0.00116    0.00464
AFIX 137
H12D  2    0.727186    0.081623    0.504910   -31.00000   -1.50000
H12E  2    0.857698    0.071316    0.495417   -31.00000   -1.50000
H12F  2    0.760868    0.055652    0.455883   -31.00000   -1.50000
AFIX   0
part 0
C13   1    0.692574    0.155647    0.365718    11.00000    0.02182    0.04423 =
         0.02797   -0.01522   -0.00105    0.00898
part 1 41
AFIX  66
C14   1    0.787866    0.071092    0.349253    41.00000    0.01002    0.02667 =
         0.03335   -0.00845    0.00855   -0.00272
C15   1    0.879179    0.024169    0.376423    41.00000    0.02063    0.03444 =
         0.03696   -0.00909    0.00300    0.00322
AFIX  43
H15   2    0.888905    0.050969    0.406372    41.00000   -1.20000
AFIX  65
C16   1    0.956260   -0.061967    0.359771    41.00000    0.02331    0.03337 =
         0.03786   -0.00435    0.00566    0.00773
AFIX  43
H16   2    1.018668   -0.094037    0.378340    41.00000   -1.20000
AFIX  65
C17   1    0.942030   -0.101181    0.315951    41.00000    0.02750    0.03608 =
         0.03910   -0.00664    0.01092    0.01165
AFIX  43
H17   2    0.994712   -0.160051    0.304570    41.00000   -1.20000
AFIX  65
C18   1    0.850718   -0.054259    0.288781    41.00000    0.02645    0.03386 =
         0.03772   -0.00699    0.00956    0.00708
AFIX  43
H18   2    0.840993   -0.081060    0.258832    41.00000   -1.20000
AFIX  65
C19   1    0.773636    0.031877    0.305432    41.00000    0.02259    0.03383 =
         0.03589   -0.00891    0.00598    0.00510
AFIX  43
H19   2    0.711228    0.063947    0.286863    41.00000   -1.20000
AFIX   0

part 2 -41
same 0.01 c15 > C19
C14A  1    0.777396    0.045780    0.356751   -41.00000    0.02159    0.03471 =
         0.03547   -0.01029    0.00691    0.00303
C15A  1    0.871264    0.010352    0.384456   -41.00000    0.01846    0.03484 =
         0.03955   -0.00588    0.00465    0.00258
AFIX  43
H15A  2    0.885004    0.051482    0.412403   -41.00000   -1.20000
AFIX   0
C16A  1    0.945024   -0.085134    0.371331   -41.00000    0.02414    0.03539 =
         0.04231   -0.00390    0.00689    0.00328
AFIX  43
H16A  2    1.005238   -0.114730    0.391478   -41.00000   -1.20000
AFIX   0
C17A  1    0.932437   -0.138016    0.329419   -41.00000    0.02624    0.03735 =
         0.04380   -0.00477    0.00881    0.00269
AFIX  43
H17A  2    0.986072   -0.199681    0.320255   -41.00000   -1.20000
AFIX   0

C18A  1    0.840593   -0.100222    0.300754   -41.00000    0.02664    0.03152 =
         0.03800   -0.00996    0.00984    0.00297
AFIX  43
H18A  2    0.830687   -0.136538    0.271952   -41.00000   -1.20000
AFIX   0
C19A  1    0.763129   -0.008689    0.314549   -41.00000    0.02391    0.03035 =
         0.03745   -0.00812    0.00623    0.00066
AFIX  43
H19A  2    0.700106    0.016838    0.295073   -41.00000   -1.20000
AFIX   0
part 0
C20   1    0.390277    0.137764    0.302304    11.00000    0.02573    0.06703 =
         0.02607   -0.00112   -0.00312   -0.00332

C21   1    0.445689    0.219617    0.267765    11.00000    0.05220    0.11990 =
         0.02489    0.00394   -0.00468   -0.02957
AFIX 137
H21A  2    0.413626    0.194363    0.238272    11.00000   -1.50000
H21B  2    0.527514    0.203400    0.270302    11.00000   -1.50000
H21C  2    0.431399    0.313487    0.272611    11.00000   -1.50000
AFIX   0
C22   1    0.402167   -0.007123    0.290560    11.00000    0.03156    0.08481 =
         0.04556   -0.02187   -0.00474   -0.00435
AFIX 137
H22A  2    0.379047   -0.019922    0.259216    11.00000   -1.50000
H22B  2    0.353842   -0.060408    0.308201    11.00000   -1.50000
H22C  2    0.481270   -0.034378    0.296698    11.00000   -1.50000
AFIX   0
C23   1    0.264326    0.174717    0.301900    11.00000    0.02672    0.06603 =
         0.04901    0.00352   -0.00912   -0.00438
AFIX 137
H23A  2    0.228952    0.169760    0.271701    11.00000   -1.50000
H23B  2    0.257425    0.264708    0.313104    11.00000   -1.50000
H23C  2    0.226331    0.113233    0.320636    11.00000   -1.50000
AFIX   0
C24   1    0.403977    0.102047    0.403322    11.00000    0.03786    0.02760 =
         0.03246    0.00227    0.00906    0.01265
C25   1    0.371363   -0.041245    0.394576    11.00000    0.05618    0.02990 =
         0.05492    0.00001    0.01136    0.00691
AFIX 137
H25A  2    0.360836   -0.085441    0.422540    11.00000   -1.50000
H25B  2    0.431612   -0.085598    0.380064    11.00000   -1.50000
H25C  2    0.300627   -0.045020    0.375491    11.00000   -1.50000
AFIX   0
C26   1    0.303137    0.181209    0.417024    11.00000    0.04746    0.02821 =
         0.04435    0.00480    0.02521    0.00885
AFIX 137
H26A  2    0.270495    0.136527    0.441517    11.00000   -1.50000
H26B  2    0.245773    0.188236    0.392029    11.00000   -1.50000
H26C  2    0.328398    0.269690    0.426325    11.00000   -1.50000
AFIX   0
C27   1    0.497342    0.105909    0.442129    11.00000    0.06072    0.03997 =
         0.03134    0.00786    0.00140    0.00773
AFIX 137
H27A  2    0.465856    0.075296    0.469058    11.00000   -1.50000
H27B  2    0.525011    0.196491    0.446357    11.00000   -1.50000
H27C  2    0.560167    0.048380    0.435497    11.00000   -1.50000
AFIX  66
part 1 21
C28   1    0.386079    0.494834    0.353074    21.00000    0.01701    0.03290 =
         0.03235    0.00248    0.00198   -0.00092
C29   1    0.300387    0.519556    0.380452    21.00000    0.02270    0.02440 =
         0.03521    0.00165    0.00609   -0.00030
AFIX  43
H29   2    0.295546    0.468677    0.406404    21.00000   -1.20000
AFIX  65
C30   1    0.221778    0.618721    0.369859    21.00000    0.02415    0.02733 =
         0.04501   -0.00045    0.00552    0.00203
AFIX  43
H30   2    0.163211    0.635617    0.388571    21.00000   -1.20000
AFIX  65
C31   1    0.228860    0.693164    0.331887    21.00000    0.02187    0.03096 =
         0.04367    0.00255   -0.00081    0.00288
AFIX  43
H31   2    0.175134    0.760939    0.324647    21.00000   -1.20000
AFIX  65
C32   1    0.314552    0.668444    0.304509    21.00000    0.02391    0.03120 =
         0.03484    0.00563   -0.00224    0.00648
AFIX  43
H32   2    0.319392    0.719323    0.278557    21.00000   -1.20000
AFIX  65
C33   1    0.393162    0.569279    0.315101    21.00000    0.02325    0.03059 =
         0.03044    0.00367   -0.00104    0.00286
AFIX  43
H33   2    0.451728    0.552384    0.296389    21.00000   -1.20000
AFIX  66
same 0.01 c28 > C33
part 2 -21
C28A  1    0.376898    0.475745    0.353615   -21.00000    0.01899    0.02432 =
         0.02885    0.00316    0.00098   -0.00166
C29A  1    0.329139    0.535204    0.388753   -21.00000    0.02216    0.02287 =
         0.03458   -0.00155    0.00028   -0.00689
AFIX  43
H29A  2    0.350290    0.506952    0.418014   -21.00000   -1.20000
AFIX  65
C30A  1    0.250432    0.635999    0.381080   -21.00000    0.01969    0.02094 =
         0.04131   -0.00634   -0.00200   -0.00915
AFIX  43
H30A  2    0.217791    0.676636    0.405096   -21.00000   -1.20000
AFIX  65
C31A  1    0.219484    0.677336    0.338267   -21.00000    0.02119    0.03402 =
         0.04656   -0.00200   -0.00138    0.00433
AFIX  43
H31A  2    0.165692    0.746225    0.333023   -21.00000   -1.20000
AFIX  65
C32A  1    0.267243    0.617878    0.303128   -21.00000    0.02651    0.03807 =
         0.03739    0.00423   -0.00593    0.00767
AFIX  43
H32A  2    0.246091    0.646130    0.273868   -21.00000   -1.20000
AFIX  65
C33A  1    0.345950    0.517082    0.310801   -21.00000    0.02620    0.03819 =
         0.03099    0.00603    0.00123    0.00639
AFIX  43
H33A  2    0.378590    0.476445    0.286785   -21.00000   -1.20000
AFIX   0
part 0
C34   1    0.639903    0.735736    0.364552    11.00000    0.06338    0.05724 =
         0.05664   -0.01115   -0.01382    0.03391
AFIX 137
H34A  2    0.651880    0.826399    0.375083    11.00000   -1.50000
H34B  2    0.559726    0.722980    0.354780    11.00000   -1.50000
H34C  2    0.686015    0.719593    0.339863    11.00000   -1.50000
AFIX   0
C35   1    0.594904    0.660329    0.456955    11.00000    0.05931    0.05887 =
         0.06691   -0.03665    0.01819   -0.00555
AFIX 137
H35A  2    0.612122    0.750629    0.466851    11.00000   -1.50000
H35B  2    0.612901    0.598923    0.481378    11.00000   -1.50000
H35C  2    0.514266    0.653485    0.447050    11.00000   -1.50000
AFIX   0
C36   1    0.835322    0.639105    0.428420    11.00000    0.03791    0.03985 =
         0.05656   -0.00436   -0.01256    0.00593
AFIX 137
H36A  2    0.848095    0.727827    0.440601    11.00000   -1.50000
H36B  2    0.880457    0.627171    0.403198    11.00000   -1.50000
H36C  2    0.857891    0.573365    0.451049    11.00000   -1.50000
AFIX   0
B1    3    0.475207    0.370006    0.363729    11.00000    0.02331    0.04535 =
         0.02104    0.00739    0.00450    0.01121
N1    4    0.723514    0.272059    0.385034    11.00000    0.01506    0.03846 =
         0.03037   -0.01494   -0.00319    0.01146
N2    4    0.590600    0.117310    0.353282    11.00000    0.02146    0.05190 =
         0.02759   -0.01315   -0.00178    0.00752
P1    5    0.465502    0.186190    0.356110    11.00000    0.01821    0.04126 =
         0.02379   -0.00141    0.00181    0.00717
SI1   6    0.624653    0.408936    0.383638    11.00000    0.02351    0.03978 =
         0.02992   -0.01090   -0.00393    0.01149
SI2   6    0.681987    0.618055    0.410147    11.00000    0.03046    0.04152 =
         0.03540   -0.01391   -0.00515    0.00919
HKLF 4


REM  scw3255c in P2(1)/c
REM wR2 = 0.2361, GooF = S = 1.060, Restrained GooF = 1.012 for all data
REM R1 = 0.0918 for 4231 Fo > 4sig(Fo) and 0.1430 for all 6688 data
REM 485 parameters refined using 877 restraints

END

WGHT      0.0893      7.8395

REM Highest difference peak  0.549,  deepest hole -0.483,  1-sigma level  0.129
Q1    1   0.5653  0.0143  0.3523  11.00000  0.05    0.55
Q2    1   0.6574  0.4906  0.3934  11.00000  0.05    0.54
Q3    1   0.3999  0.4482  0.3567  11.00000  0.05    0.53
Q4    1   0.7858  0.4670  0.4069  11.00000  0.05    0.52
Q5    1   0.6216  0.1300  0.3835  11.00000  0.05    0.51
Q6    1   0.2779  0.2040  0.3591  11.00000  0.05    0.48
Q7    1   0.6380  0.7030  0.3984  11.00000  0.05    0.48
Q8    1   0.3444  0.3123  0.3641  11.00000  0.05    0.45
Q9    1   0.6769  0.3237  0.3865  11.00000  0.05    0.45
Q10   1   0.8682  0.1797  0.3487  11.00000  0.05    0.44
Q11   1   0.5410  0.4061  0.3808  11.00000  0.05    0.44
;
_shelx_res_checksum              72705
####################################################################### 
# 
# This file contains crystal structure data downloaded from the 
# Cambridge Structural Database (CSD) hosted by the Cambridge 
# Crystallographic Data Centre (CCDC).
# 
# Full information about CCDC data access policies and citation 
# guidelines are available at http://www.ccdc.cam.ac.uk/access/V1 
# 
# Audit and citation data items may have been added by the CCDC. 
# Please retain this information to preserve the provenance of 
# this file and to allow appropriate attribution of the data. 
# 
#######################################################################

data_scw3113m
_database_code_depnum_ccdc_archive 'CCDC 2394598'
loop_
_audit_author_name
_audit_author_address
'Cheuk-Wai So'
;Nanyang Technological University
Singapore
;
_audit_update_record             
;
2024-10-29 deposited with the CCDC.	2025-03-10 downloaded from the CCDC.
;
_chemical_name_systematic        ?
_chemical_name_common            ?
_chemical_formula_moiety         ?
_chemical_formula_sum            'C66 H90 B2 K2 N4 P2 Si2'
_chemical_formula_iupac          ?
_chemical_formula_weight         1157.35

_chemical_melting_point          ?

_space_group_crystal_system      triclinic
_space_group_IT_number           2
_space_group_name_H-M_alt        'P -1'
_space_group_name_Hall           '-P 1'
loop_
_space_group_symop_operation_xyz
'x, y, z'
'-x, -y, -z'

_cell_length_a                   8.9473(9)
_cell_length_b                   12.2250(11)
_cell_length_c                   15.6398(16)
_cell_angle_alpha                87.641(3)
_cell_angle_beta                 89.746(4)
_cell_angle_gamma                71.362(3)
_cell_volume                     1619.5(3)
_cell_formula_units_Z            1
_cell_measurement_reflns_used    9925
_cell_measurement_theta_min      2.4024
_cell_measurement_theta_max      28.6404
_cell_measurement_temperature    100.(2)

_exptl_crystal_description       block
_exptl_crystal_colour            brown
_exptl_crystal_size_max          0.220
_exptl_crystal_size_mid          0.200
_exptl_crystal_size_min          0.160
_exptl_crystal_density_diffrn    1.187
_exptl_crystal_density_meas      ?
_exptl_crystal_density_method    'not measured'
_exptl_crystal_F_000             620

_exptl_absorpt_coefficient_mu    0.275
_exptl_absorpt_correction_type   Multi-Scan
_exptl_absorpt_process_details   
;
Krause, L., Herbst-Irmer, R., Sheldrick, G. M., Stalke, D. (2015).
"Comparison of silver and molybdenum microfocus X-ray sources for
single-crystal structure determination"
J. Appl. Cryst. 48, 3-10.
doi:10.1107/S1600576714022985
;
_exptl_absorpt_correction_T_min  0.56
_exptl_absorpt_correction_T_max  0.96

_exptl_special_details           
;
;

_diffrn_ambient_temperature      100.(2)

_diffrn_source                   'Incoatec microfocus source'
_diffrn_source_type              'Bruker D8 Quest'
_diffrn_source_power             0.07
_diffrn_source_current           1.4
_diffrn_source_voltage           50

_diffrn_radiation_probe          X-ray
_diffrn_radiation_type           MoK\a
_diffrn_radiation_wavelength     0.71073
_diffrn_radiation_monochromator  'Multilayer Mirror'

_diffrn_measurement_device       'four-circle diffractometer'
_diffrn_measurement_device_type  'Photon II CPADs detector'
_diffrn_measurement_method       'phi and omega scans'

_diffrn_detector_area_resol_mean 7.3910

_diffrn_reflns_number            35840
_diffrn_reflns_av_R_equivalents  0.1246
_diffrn_reflns_av_unetI/netI     0.1061
_diffrn_reflns_theta_min         2.15
_diffrn_reflns_theta_max         28.78
_diffrn_reflns_theta_full        25.24
_diffrn_measured_fraction_theta_max 0.990
_diffrn_measured_fraction_theta_full 0.990
_diffrn_reflns_limit_h_min       -12
_diffrn_reflns_limit_h_max       12
_diffrn_reflns_limit_k_min       -15
_diffrn_reflns_limit_k_max       16
_diffrn_reflns_limit_l_min       -21
_diffrn_reflns_limit_l_max       21

_refine_special_details          
;
;

_reflns_number_total             8351
_reflns_number_gt                5039
_reflns_threshold_expression     'I > 2\s(I)'
_reflns_Friedel_coverage         0.000
_reflns_Friedel_fraction_max     .
_reflns_Friedel_fraction_full    .

_refine_ls_structure_factor_coef Fsqd
_refine_ls_matrix_type           full
_refine_ls_R_factor_all          0.1355
_refine_ls_R_factor_gt           0.0795
_refine_ls_wR_factor_gt          0.1979
_refine_ls_wR_factor_ref         0.2432
_refine_ls_goodness_of_fit_ref   1.023
_refine_ls_restrained_S_all      1.009
_refine_ls_number_reflns         8351
_refine_ls_number_parameters     441
_refine_ls_number_restraints     315
_refine_ls_number_constraints    ?
_refine_ls_hydrogen_treatment    constr
_refine_ls_weighting_scheme      calc
_refine_ls_weighting_details     
'w=1/[\s^2^(Fo^2^)+(0.1316P)^2^+0.7428P] where P=(Fo^2^+2Fc^2^)/3'

_atom_sites_solution_hydrogens   geom
_atom_sites_solution_primary     ?
_atom_sites_solution_secondary   ?

_refine_ls_shift/su_max          0.000
_refine_ls_shift/su_mean         0.000
_refine_diff_density_max         0.784
_refine_diff_density_min         -0.501
_refine_ls_extinction_method     none
_refine_ls_extinction_coef       ?

loop_
_atom_type_symbol
_atom_type_description
_atom_type_scat_dispersion_real
_atom_type_scat_dispersion_imag
_atom_type_scat_source
C C 0.0033 0.0016 'International Tables Vol C Tables 4.2.6.8 and 6.1.1.4'
H H 0.0000 0.0000 'International Tables Vol C Tables 4.2.6.8 and 6.1.1.4'
B B 0.0013 0.0007 'International Tables Vol C Tables 4.2.6.8 and 6.1.1.4'
N N 0.0061 0.0033 'International Tables Vol C Tables 4.2.6.8 and 6.1.1.4'
P P 0.1023 0.0942 'International Tables Vol C Tables 4.2.6.8 and 6.1.1.4'
Si Si 0.0817 0.0704 'International Tables Vol C Tables 4.2.6.8 and 6.1.1.4'
K K 0.2009 0.2494 'International Tables Vol C Tables 4.2.6.8 and 6.1.1.4'

_computing_data_collection       'APEX4 (Ver 2021.4-0, Bruker AXS Inc., 2021)'
_computing_cell_refinement       'SAINT V8.40B (Bruker AXS LLC, 2019)'
_computing_data_reduction        'SAINT V8.40B (Bruker AXS LLC, 2019)'
_computing_structure_solution    'XT, VERSION 2018/2'
_computing_structure_refinement  'SHELXL-2018/3 (Sheldrick, 2018)'
_computing_molecular_graphics    'shelXle (C.B. Huebschle, rev 1242)'
_computing_publication_material  'APEX4 (Ver 2021.4-0, Bruker AXS Inc., 2021)'

loop_
_atom_site_type_symbol
_atom_site_label
_atom_site_fract_x
_atom_site_fract_y
_atom_site_fract_z
_atom_site_U_iso_or_equiv
_atom_site_adp_type
_atom_site_calc_flag
_atom_site_refinement_flags_adp
_atom_site_refinement_flags_occupancy
_atom_site_refinement_flags_posn
_atom_site_occupancy
_atom_site_disorder_assembly
_atom_site_disorder_group
K K1 0.47335(10) 0.68443(7) 0.49034(5) 0.0356(2) Uani d . . . 1.000000 . .
P P1 0.72831(10) 0.61061(7) 0.81074(5) 0.0259(2) Uani d . . D 1.000000 . .
Si Si1 0.60341(11) 0.50276(8) 0.65855(6) 0.0297(2) Uani d . . . 1.000000 . .
N N1 0.7584(3) 0.3814(2) 0.71457(17) 0.0240(6) Uani d . . . 1.000000 . .
N N2 0.8096(3) 0.4724(2) 0.83711(19) 0.0298(6) Uani d . . . 1.000000 . .
C C1 0.7782(4) 0.2741(3) 0.6733(2) 0.0249(7) Uani d . . . 1.000000 . .
C C2 0.8681(4) 0.2511(3) 0.5984(2) 0.0270(7) Uani d . . . 1.000000 . .
C C3 0.8752(4) 0.1513(3) 0.5554(2) 0.0304(7) Uani d . . . 1.000000 . .
H H3 0.952673 0.126787 0.508072 0.037000 Uiso calc U . R 1.000000 . .
C C4 0.7999(4) 0.0751(3) 0.5868(2) 0.0333(8) Uani d . . . 1.000000 . .
H H4 0.816322 0.000041 0.558839 0.040000 Uiso calc U . R 1.000000 . .
C C5 0.7131(4) 0.0988(3) 0.6614(2) 0.0296(7) Uani d . . . 1.000000 . .
H H5 0.662773 0.045825 0.683003 0.035000 Uiso calc U . R 1.000000 . .
C C6 0.6980(4) 0.1984(3) 0.7054(2) 0.0263(7) Uani d . . . 1.000000 . .
C C7 0.5902(4) 0.2241(3) 0.7826(2) 0.0313(7) Uani d . . . 1.000000 . .
H H7 0.609263 0.289222 0.812564 0.038000 Uiso calc U . R 1.000000 . .
C C8 0.4174(5) 0.2638(4) 0.7529(3) 0.0455(10) Uani d . . . 1.000000 . .
H H8A 0.348508 0.282431 0.802747 0.068000 Uiso calc U . R 1.000000 . .
H H8B 0.396236 0.201820 0.722393 0.068000 Uiso calc U . R 1.000000 . .
H H8C 0.397060 0.332562 0.714578 0.068000 Uiso calc U . R 1.000000 . .
C C9 0.6244(6) 0.1208(4) 0.8461(3) 0.0498(11) Uani d . . . 1.000000 . .
H H9A 0.562669 0.144030 0.898005 0.075000 Uiso calc U . R 1.000000 . .
H H9B 0.737041 0.093490 0.860734 0.075000 Uiso calc U . R 1.000000 . .
H H9C 0.595489 0.058649 0.820222 0.075000 Uiso calc U . R 1.000000 . .
C C10 0.9515(4) 0.3336(3) 0.5604(2) 0.0321(8) Uani d . . . 1.000000 . .
H H10 0.936490 0.397683 0.600615 0.038000 Uiso calc U . R 1.000000 . .
C C11 0.8782(5) 0.3872(4) 0.4745(3) 0.0427(9) Uani d . . . 1.000000 . .
H H11A 0.933938 0.438959 0.451399 0.064000 Uiso calc U . R 1.000000 . .
H H11B 0.766798 0.431212 0.482422 0.064000 Uiso calc U . R 1.000000 . .
H H11C 0.886838 0.325900 0.434507 0.064000 Uiso calc U . R 1.000000 . .
C C12 1.1282(5) 0.2763(3) 0.5494(3) 0.0471(10) Uani d . . . 1.000000 . .
H H12A 1.174590 0.332791 0.524523 0.071000 Uiso calc U . R 1.000000 . .
H H12B 1.146462 0.211721 0.511229 0.071000 Uiso calc U . R 1.000000 . .
H H12C 1.177260 0.247362 0.605249 0.071000 Uiso calc U . R 1.000000 . .
C C13 0.8265(4) 0.3822(3) 0.7923(2) 0.0261(7) Uani d . . . 1.000000 . .
C C14 0.9287(4) 0.2712(3) 0.8353(2) 0.0299(7) Uani d . . . 1.000000 . .
C C15 1.0525(4) 0.1909(3) 0.7939(3) 0.0359(8) Uani d . . . 1.000000 . .
H H15 1.069515 0.202896 0.734714 0.043000 Uiso calc U . R 1.000000 . .
C C16 1.1510(5) 0.0939(3) 0.8382(3) 0.0436(10) Uani d . . . 1.000000 . .
H H16 1.236825 0.041463 0.809827 0.052000 Uiso calc U . R 1.000000 . .
C C17 1.1236(5) 0.0738(3) 0.9238(3) 0.0488(11) Uani d . . . 1.000000 . .
H H17 1.189468 0.006991 0.954128 0.059000 Uiso calc U . R 1.000000 . .
C C18 0.9995(6) 0.1518(3) 0.9648(3) 0.0490(11) Uani d . . . 1.000000 . .
H H18 0.979370 0.137856 1.023242 0.059000 Uiso calc U . R 1.000000 . .
C C19 0.9049(5) 0.2499(3) 0.9211(2) 0.0381(9) Uani d . . . 1.000000 . .
H H19 0.822038 0.303630 0.950433 0.046000 Uiso calc U . R 1.000000 . .
C C20 0.8902(9) 0.6772(7) 0.8124(5) 0.0323(18) Uani d U P D 0.515(5) A 1
C C21 0.9609(9) 0.6504(6) 0.7238(4) 0.0369(16) Uani d U P D 0.515(5) A 1
H H21A 1.048011 0.682194 0.716430 0.055000 Uiso calc U P R 0.515(5) A 1
H H21B 0.879725 0.685308 0.680073 0.055000 Uiso calc U P R 0.515(5) A 1
H H21C 1.000554 0.566529 0.718035 0.055000 Uiso calc U P R 0.515(5) A 1
C C22 1.021(2) 0.6197(14) 0.8785(8) 0.039(3) Uani d U P D 0.515(5) A 1
H H22A 1.109954 0.649361 0.869012 0.058000 Uiso calc U P R 0.515(5) A 1
H H22B 1.057333 0.535860 0.872434 0.058000 Uiso calc U P R 0.515(5) A 1
H H22C 0.980337 0.637298 0.936336 0.058000 Uiso calc U P R 0.515(5) A 1
C C23 0.8227(10) 0.8073(6) 0.8220(5) 0.0402(18) Uani d U P D 0.515(5) A 1
H H23A 0.902235 0.843436 0.805328 0.060000 Uiso calc U P R 0.515(5) A 1
H H23B 0.793143 0.823219 0.881727 0.060000 Uiso calc U P R 0.515(5) A 1
H H23C 0.729233 0.838804 0.785107 0.060000 Uiso calc U P R 0.515(5) A 1
C C24 0.5934(9) 0.6513(7) 0.9064(5) 0.033(2) Uani d U P D 0.515(5) A 1
C C25 0.697(2) 0.6288(14) 0.9876(11) 0.034(3) Uani d U P D 0.515(5) A 1
H H25A 0.629952 0.635264 1.038187 0.051000 Uiso calc U P R 0.515(5) A 1
H H25B 0.752607 0.685758 0.989111 0.051000 Uiso calc U P R 0.515(5) A 1
H H25C 0.773478 0.550899 0.987189 0.051000 Uiso calc U P R 0.515(5) A 1
C C26 0.4787(9) 0.7762(6) 0.9013(5) 0.0412(19) Uani d U P D 0.515(5) A 1
H H26A 0.400040 0.785871 0.946561 0.062000 Uiso calc U P R 0.515(5) A 1
H H26B 0.425422 0.791874 0.845339 0.062000 Uiso calc U P R 0.515(5) A 1
H H26C 0.537772 0.830339 0.908641 0.062000 Uiso calc U P R 0.515(5) A 1
C C27 0.4923(9) 0.5697(7) 0.9118(5) 0.0391(18) Uani d U P D 0.515(5) A 1
H H27A 0.420779 0.589400 0.960527 0.059000 Uiso calc U P R 0.515(5) A 1
H H27B 0.561510 0.489605 0.919496 0.059000 Uiso calc U P R 0.515(5) A 1
H H27C 0.430660 0.578453 0.858893 0.059000 Uiso calc U P R 0.515(5) A 1
C C20A 0.9239(8) 0.6400(7) 0.7961(5) 0.0317(19) Uani d U P D 0.485(5) A 2
C C21A 1.0342(9) 0.5462(6) 0.7422(5) 0.0382(18) Uani d U P D 0.485(5) A 2
H H21D 1.129510 0.566275 0.728741 0.057000 Uiso calc U P R 0.485(5) A 2
H H21E 0.980273 0.540498 0.688996 0.057000 Uiso calc U P R 0.485(5) A 2
H H21F 1.063227 0.471882 0.774494 0.057000 Uiso calc U P R 0.485(5) A 2
C C22A 1.007(3) 0.6346(17) 0.8831(9) 0.047(4) Uani d U P D 0.485(5) A 2
H H22D 1.112318 0.641694 0.873624 0.071000 Uiso calc U P R 0.485(5) A 2
H H22E 1.017818 0.560705 0.913354 0.071000 Uiso calc U P R 0.485(5) A 2
H H22F 0.945003 0.698140 0.917651 0.071000 Uiso calc U P R 0.485(5) A 2
C C23A 0.9013(9) 0.7577(6) 0.7507(6) 0.0420(19) Uani d U P D 0.485(5) A 2
H H23D 0.998925 0.777287 0.754914 0.063000 Uiso calc U P R 0.485(5) A 2
H H23E 0.815361 0.816874 0.777821 0.063000 Uiso calc U P R 0.485(5) A 2
H H23F 0.874985 0.754389 0.690296 0.063000 Uiso calc U P R 0.485(5) A 2
C C24A 0.6249(11) 0.6812(7) 0.9087(5) 0.032(2) Uani d U P D 0.485(5) A 2
C C25A 0.700(3) 0.6386(16) 0.9972(12) 0.040(4) Uani d U P D 0.485(5) A 2
H H25D 0.621263 0.667220 1.041618 0.059000 Uiso calc U P R 0.485(5) A 2
H H25E 0.788926 0.667465 1.005710 0.059000 Uiso calc U P R 0.485(5) A 2
H H25F 0.737629 0.553912 1.000538 0.059000 Uiso calc U P R 0.485(5) A 2
C C26A 0.5890(11) 0.8133(6) 0.8967(5) 0.0395(19) Uani d U P D 0.485(5) A 2
H H26D 0.511509 0.852438 0.939117 0.059000 Uiso calc U P R 0.485(5) A 2
H H26E 0.546418 0.838749 0.839002 0.059000 Uiso calc U P R 0.485(5) A 2
H H26F 0.686373 0.832301 0.904370 0.059000 Uiso calc U P R 0.485(5) A 2
C C27A 0.4686(9) 0.6549(8) 0.9038(5) 0.0371(17) Uani d U P D 0.485(5) A 2
H H27D 0.405363 0.683786 0.954294 0.056000 Uiso calc U P R 0.485(5) A 2
H H27E 0.490185 0.571237 0.901876 0.056000 Uiso calc U P R 0.485(5) A 2
H H27F 0.410367 0.692909 0.852016 0.056000 Uiso calc U P R 0.485(5) A 2
C C28 0.4812(4) 0.7595(3) 0.6809(2) 0.0259(7) Uani d . . . 1.000000 . .
C C29 0.5236(4) 0.8532(3) 0.6429(2) 0.0305(7) Uani d . . . 1.000000 . .
H H29 0.633067 0.854566 0.653508 0.037000 Uiso calc U . R 1.000000 . .
C C30 0.4102(5) 0.9566(3) 0.6170(3) 0.0383(9) Uani d . . . 1.000000 . .
H H30 0.442265 1.017354 0.591612 0.046000 Uiso calc U . R 1.000000 . .
C C31 0.2525(5) 0.9720(3) 0.6277(3) 0.0413(9) Uani d . . . 1.000000 . .
H H31 0.175819 1.043522 0.611102 0.050000 Uiso calc U . R 1.000000 . .
C C32 0.2063(4) 0.8823(3) 0.6630(3) 0.0382(9) Uani d . . . 1.000000 . .
H H32 0.097360 0.891830 0.669904 0.046000 Uiso calc U . R 1.000000 . .
C C33 0.3183(4) 0.7788(3) 0.6880(2) 0.0325(8) Uani d . . . 1.000000 . .
H H33 0.283564 0.718068 0.711122 0.039000 Uiso calc U . R 1.000000 . .
B B1 0.6037(5) 0.6393(3) 0.7108(2) 0.0268(8) Uani d . . . 1.000000 . .

loop_
_atom_site_aniso_label
_atom_site_aniso_U_11
_atom_site_aniso_U_22
_atom_site_aniso_U_33
_atom_site_aniso_U_12
_atom_site_aniso_U_13
_atom_site_aniso_U_23
K1 0.0441(5) 0.0332(4) 0.0292(4) -0.0118(3) -0.0078(3) -0.0006(3)
P1 0.0362(5) 0.0205(4) 0.0211(4) -0.0090(3) -0.0025(3) -0.0009(3)
Si1 0.0369(5) 0.0213(4) 0.0287(5) -0.0065(4) -0.0087(4) 0.0000(4)
N1 0.0293(14) 0.0194(12) 0.0224(14) -0.0063(10) -0.0030(11) -0.0001(10)
N2 0.0348(15) 0.0248(14) 0.0278(16) -0.0065(11) -0.0085(12) -0.0023(11)
C1 0.0270(15) 0.0195(14) 0.0266(17) -0.0048(12) -0.0065(13) -0.0021(12)
C2 0.0277(16) 0.0243(16) 0.0272(18) -0.0058(13) -0.0033(13) -0.0018(13)
C3 0.0310(17) 0.0287(17) 0.0290(19) -0.0053(14) 0.0018(14) -0.0057(14)
C4 0.0381(18) 0.0245(17) 0.036(2) -0.0079(14) -0.0041(15) -0.0084(14)
C5 0.0350(17) 0.0269(17) 0.0284(18) -0.0125(14) -0.0056(14) 0.0037(13)
C6 0.0311(16) 0.0241(16) 0.0228(17) -0.0073(13) -0.0051(13) -0.0011(12)
C7 0.0400(19) 0.0318(18) 0.0256(18) -0.0159(15) 0.0010(14) -0.0039(14)
C8 0.039(2) 0.061(3) 0.042(2) -0.0219(19) 0.0067(18) -0.016(2)
C9 0.086(3) 0.043(2) 0.028(2) -0.032(2) 0.006(2) -0.0039(17)
C10 0.0370(18) 0.0291(17) 0.033(2) -0.0147(15) 0.0036(15) -0.0033(14)
C11 0.056(2) 0.043(2) 0.034(2) -0.0239(19) 0.0064(18) 0.0006(17)
C12 0.042(2) 0.037(2) 0.063(3) -0.0145(17) 0.010(2) -0.0014(19)
C13 0.0277(16) 0.0226(15) 0.0278(18) -0.0076(12) -0.0029(13) -0.0010(13)
C14 0.0358(17) 0.0205(15) 0.0325(19) -0.0074(13) -0.0107(14) -0.0024(13)
C15 0.0381(19) 0.0301(18) 0.037(2) -0.0080(15) -0.0077(16) 0.0003(15)
C16 0.043(2) 0.0291(19) 0.054(3) -0.0038(16) -0.0117(18) -0.0042(17)
C17 0.064(3) 0.0270(19) 0.047(3) -0.0024(18) -0.025(2) 0.0020(17)
C18 0.072(3) 0.035(2) 0.034(2) -0.009(2) -0.019(2) 0.0018(17)
C19 0.050(2) 0.0270(18) 0.031(2) -0.0017(15) -0.0116(16) -0.0047(14)
C20 0.050(4) 0.029(4) 0.026(4) -0.023(3) -0.007(3) -0.006(3)
C21 0.039(4) 0.044(4) 0.035(4) -0.024(3) -0.004(3) 0.002(3)
C22 0.037(6) 0.044(6) 0.036(5) -0.013(4) -0.008(5) 0.001(4)
C23 0.055(4) 0.028(3) 0.042(4) -0.021(3) -0.011(3) 0.003(3)
C24 0.046(4) 0.025(4) 0.023(3) -0.004(3) -0.008(3) -0.008(3)
C25 0.053(6) 0.029(5) 0.017(5) -0.009(4) 0.006(4) -0.009(4)
C26 0.047(4) 0.033(3) 0.032(4) 0.003(3) 0.004(3) 0.001(3)
C27 0.043(4) 0.046(4) 0.032(4) -0.018(3) 0.014(3) -0.005(3)
C20A 0.050(4) 0.022(4) 0.030(4) -0.021(3) -0.007(3) -0.004(3)
C21A 0.036(4) 0.039(4) 0.042(4) -0.015(3) 0.006(3) -0.002(3)
C22A 0.037(6) 0.058(7) 0.045(6) -0.012(6) -0.003(5) -0.001(5)
C23A 0.038(4) 0.033(4) 0.059(5) -0.017(3) 0.002(4) -0.002(3)
C24A 0.044(4) 0.024(4) 0.027(4) -0.008(3) -0.005(3) -0.011(3)
C25A 0.057(6) 0.041(7) 0.015(6) -0.007(5) -0.005(5) 0.000(5)
C26A 0.062(5) 0.021(3) 0.031(4) -0.005(3) 0.009(4) -0.007(3)
C27A 0.039(4) 0.043(4) 0.027(4) -0.009(3) 0.005(3) -0.003(3)
C28 0.0343(17) 0.0213(15) 0.0205(16) -0.0065(13) -0.0013(13) -0.0023(12)
C29 0.0354(18) 0.0266(17) 0.0294(19) -0.0101(14) -0.0089(14) 0.0002(13)
C30 0.054(2) 0.0240(17) 0.037(2) -0.0122(16) -0.0148(17) 0.0035(15)
C31 0.047(2) 0.0237(17) 0.047(2) -0.0019(15) -0.0103(18) -0.0040(16)
C32 0.0301(18) 0.038(2) 0.042(2) -0.0039(15) -0.0015(16) -0.0075(16)
C33 0.0371(18) 0.0280(17) 0.0323(19) -0.0101(14) -0.0004(15) -0.0013(14)
B1 0.0346(19) 0.0255(18) 0.0212(18) -0.0109(15) -0.0028(15) -0.0013(14)

_geom_special_details            
;

All esds (except the esd in the dihedral angle between two l.s. planes)
are estimated using the full covariance matrix.  The cell esds are taken
into account individually in the estimation of esds in distances, angles
and torsion angles; correlations between esds in cell parameters are only
used when they are defined by crystal symmetry.  An approximate (isotropic)
treatment of cell esds is used for estimating esds involving l.s. planes.
;

loop_
_geom_bond_atom_site_label_1
_geom_bond_atom_site_label_2
_geom_bond_site_symmetry_2
_geom_bond_distance
_geom_bond_publ_flag
K1 C28 . 3.162(3) ?
K1 C3 2_666 3.189(4) ?
K1 C2 2_666 3.208(3) ?
K1 C1 2_666 3.330(3) ?
K1 Si1 . 3.3320(12) ?
K1 C29 . 3.341(4) ?
K1 C4 2_666 3.349(4) ?
K1 C6 2_666 3.471(3) ?
K1 C33 . 3.471(4) ?
K1 C5 2_666 3.483(3) ?
K1 Si1 2_666 3.5479(13) ?
K1 K1 2_666 4.3781(16) ?
P1 N2 . 1.648(3) ?
P1 C20 . 1.875(6) ?
P1 B1 . 1.878(4) ?
P1 C24A . 1.879(6) ?
P1 C24 . 1.898(6) ?
P1 C20A . 1.907(6) ?
Si1 N1 . 1.866(3) ?
Si1 B1 . 1.889(4) ?
N1 C13 . 1.363(4) ?
N1 C1 . 1.445(4) ?
N2 C13 . 1.299(4) ?
C1 C2 . 1.405(5) ?
C1 C6 . 1.416(5) ?
C2 C3 . 1.401(5) ?
C2 C10 . 1.535(5) ?
C3 C4 . 1.387(5) ?
C4 C5 . 1.388(5) ?
C5 C6 . 1.392(5) ?
C6 C7 . 1.521(5) ?
C7 C9 . 1.525(5) ?
C7 C8 . 1.533(5) ?
C10 C12 . 1.523(5) ?
C10 C11 . 1.524(6) ?
C13 C14 . 1.506(4) ?
C14 C19 . 1.385(5) ?
C14 C15 . 1.400(5) ?
C15 C16 . 1.390(5) ?
C16 C17 . 1.386(6) ?
C17 C18 . 1.387(6) ?
C18 C19 . 1.382(5) ?
C20 C23 . 1.524(9) ?
C20 C21 . 1.525(10) ?
C20 C22 . 1.538(9) ?
C24 C25 . 1.537(9) ?
C24 C26 . 1.543(8) ?
C24 C27 . 1.545(10) ?
C20A C21A . 1.532(10) ?
C20A C23A . 1.532(10) ?
C20A C22A . 1.545(9) ?
C24A C27A . 1.534(10) ?
C24A C25A . 1.537(9) ?
C24A C26A . 1.546(9) ?
C28 C33 . 1.405(5) ?
C28 C29 . 1.424(5) ?
C28 B1 . 1.581(5) ?
C29 C30 . 1.390(5) ?
C30 C31 . 1.373(6) ?
C31 C32 . 1.384(6) ?
C32 C33 . 1.382(5) ?

loop_
_geom_angle_atom_site_label_1
_geom_angle_atom_site_label_2
_geom_angle_atom_site_label_3
_geom_angle_site_symmetry_1
_geom_angle_site_symmetry_3
_geom_angle
_geom_angle_publ_flag
C28 K1 C3 . 2_666 96.84(9) ?
C28 K1 C2 . 2_666 116.35(9) ?
C3 K1 C2 2_666 2_666 25.30(8) ?
C28 K1 C1 . 2_666 139.75(8) ?
C3 K1 C1 2_666 2_666 43.25(8) ?
C2 K1 C1 2_666 2_666 24.73(8) ?
C28 K1 Si1 . . 55.16(6) ?
C3 K1 Si1 2_666 . 129.58(7) ?
C2 K1 Si1 2_666 . 126.28(7) ?
C1 K1 Si1 2_666 . 139.55(6) ?
C28 K1 C29 . . 25.10(8) ?
C3 K1 C29 2_666 . 93.40(9) ?
C2 K1 C29 2_666 . 118.03(9) ?
C1 K1 C29 2_666 . 133.67(8) ?
Si1 K1 C29 . . 76.01(6) ?
C28 K1 C4 . 2_666 97.79(9) ?
C3 K1 C4 2_666 2_666 24.33(9) ?
C2 K1 C4 2_666 2_666 43.46(8) ?
C1 K1 C4 2_666 2_666 49.30(8) ?
Si1 K1 C4 . 2_666 146.68(7) ?
C29 K1 C4 . 2_666 84.58(9) ?
C28 K1 C6 . 2_666 139.10(8) ?
C3 K1 C6 2_666 2_666 49.50(8) ?
C2 K1 C6 2_666 2_666 42.98(8) ?
C1 K1 C6 2_666 2_666 23.91(8) ?
Si1 K1 C6 . 2_666 161.93(6) ?
C29 K1 C6 . 2_666 121.09(8) ?
C4 K1 C6 2_666 2_666 41.62(8) ?
C28 K1 C33 . . 23.88(8) ?
C3 K1 C33 2_666 . 76.56(9) ?
C2 K1 C33 2_666 . 93.18(9) ?
C1 K1 C33 2_666 . 117.48(9) ?
Si1 K1 C33 . . 63.21(6) ?
C29 K1 C33 . . 40.98(9) ?
C4 K1 C33 2_666 . 84.37(9) ?
C6 K1 C33 2_666 . 124.65(8) ?
C28 K1 C5 . 2_666 116.86(8) ?
C3 K1 C5 2_666 2_666 41.84(9) ?
C2 K1 C5 2_666 2_666 49.31(8) ?
C1 K1 C5 2_666 2_666 41.33(8) ?
Si1 K1 C5 . 2_666 170.02(7) ?
C29 K1 C5 . 2_666 98.05(8) ?
C4 K1 C5 2_666 2_666 23.34(9) ?
C6 K1 C5 2_666 2_666 23.10(8) ?
C33 K1 C5 . 2_666 107.03(8) ?
C28 K1 Si1 . 2_666 150.05(7) ?
C3 K1 Si1 2_666 2_666 85.12(7) ?
C2 K1 Si1 2_666 2_666 60.07(6) ?
C1 K1 Si1 2_666 2_666 46.69(6) ?
Si1 K1 Si1 . 2_666 101.03(3) ?
C29 K1 Si1 . 2_666 174.71(7) ?
C4 K1 Si1 2_666 2_666 95.98(7) ?
C6 K1 Si1 2_666 2_666 61.44(6) ?
C33 K1 Si1 . 2_666 133.79(7) ?
C5 K1 Si1 2_666 2_666 84.24(6) ?
C28 K1 K1 . 2_666 105.51(6) ?
C3 K1 K1 2_666 2_666 114.58(7) ?
C2 K1 K1 2_666 2_666 92.64(6) ?
C1 K1 K1 2_666 2_666 91.33(6) ?
Si1 K1 K1 . 2_666 52.69(2) ?
C29 K1 K1 . 2_666 128.53(7) ?
C4 K1 K1 2_666 2_666 136.09(7) ?
C6 K1 K1 2_666 2_666 109.64(6) ?
C33 K1 K1 . 2_666 102.58(7) ?
C5 K1 K1 2_666 2_666 131.93(6) ?
Si1 K1 K1 2_666 2_666 48.33(2) ?
N2 P1 C20 . . 106.7(3) ?
N2 P1 B1 . . 113.96(16) ?
C20 P1 B1 . . 116.3(3) ?
N2 P1 C24A . . 106.7(3) ?
B1 P1 C24A . . 115.2(3) ?
N2 P1 C24 . . 97.9(3) ?
C20 P1 C24 . . 111.9(4) ?
B1 P1 C24 . . 108.6(3) ?
N2 P1 C20A . . 94.8(3) ?
B1 P1 C20A . . 113.7(3) ?
C24A P1 C20A . . 110.5(4) ?
N1 Si1 B1 . . 106.53(15) ?
N1 Si1 K1 . . 151.40(9) ?
B1 Si1 K1 . . 82.48(12) ?
N1 Si1 K1 . 2_666 92.11(9) ?
B1 Si1 K1 . 2_666 160.87(12) ?
K1 Si1 K1 . 2_666 78.97(3) ?
C13 N1 C1 . . 120.8(3) ?
C13 N1 Si1 . . 127.4(2) ?
C1 N1 Si1 . . 110.6(2) ?
C13 N2 P1 . . 130.0(3) ?
C2 C1 C6 . . 121.3(3) ?
C2 C1 N1 . . 118.9(3) ?
C6 C1 N1 . . 119.6(3) ?
C2 C1 K1 . 2_666 72.78(19) ?
C6 C1 K1 . 2_666 83.65(19) ?
N1 C1 K1 . 2_666 110.57(18) ?
C3 C2 C1 . . 118.0(3) ?
C3 C2 C10 . . 119.4(3) ?
C1 C2 C10 . . 122.5(3) ?
C3 C2 K1 . 2_666 76.6(2) ?
C1 C2 K1 . 2_666 82.49(19) ?
C10 C2 K1 . 2_666 108.1(2) ?
C4 C3 C2 . . 121.4(3) ?
C4 C3 K1 . 2_666 84.3(2) ?
C2 C3 K1 . 2_666 78.11(19) ?
C3 C4 C5 . . 119.6(3) ?
C3 C4 K1 . 2_666 71.4(2) ?
C5 C4 K1 . 2_666 83.8(2) ?
C4 C5 C6 . . 121.5(3) ?
C4 C5 K1 . 2_666 72.9(2) ?
C6 C5 K1 . 2_666 77.98(19) ?
C5 C6 C1 . . 118.1(3) ?
C5 C6 C7 . . 118.8(3) ?
C1 C6 C7 . . 123.0(3) ?
C5 C6 K1 . 2_666 78.93(19) ?
C1 C6 K1 . 2_666 72.44(18) ?
C7 C6 K1 . 2_666 116.1(2) ?
C6 C7 C9 . . 112.1(3) ?
C6 C7 C8 . . 109.8(3) ?
C9 C7 C8 . . 111.0(3) ?
C12 C10 C11 . . 109.2(3) ?
C12 C10 C2 . . 113.2(3) ?
C11 C10 C2 . . 111.1(3) ?
N2 C13 N1 . . 126.0(3) ?
N2 C13 C14 . . 113.5(3) ?
N1 C13 C14 . . 120.4(3) ?
C19 C14 C15 . . 118.1(3) ?
C19 C14 C13 . . 118.7(3) ?
C15 C14 C13 . . 123.1(3) ?
C16 C15 C14 . . 120.9(4) ?
C17 C16 C15 . . 119.8(4) ?
C16 C17 C18 . . 119.6(4) ?
C19 C18 C17 . . 120.3(4) ?
C18 C19 C14 . . 121.2(4) ?
C23 C20 C21 . . 110.5(6) ?
C23 C20 C22 . . 112.0(7) ?
C21 C20 C22 . . 107.4(9) ?
C23 C20 P1 . . 110.7(5) ?
C21 C20 P1 . . 101.6(5) ?
C22 C20 P1 . . 114.1(11) ?
C25 C24 C26 . . 111.1(8) ?
C25 C24 C27 . . 107.8(7) ?
C26 C24 C27 . . 107.3(6) ?
C25 C24 P1 . . 108.1(10) ?
C26 C24 P1 . . 114.4(5) ?
C27 C24 P1 . . 107.8(5) ?
C21A C20A C23A . . 108.4(6) ?
C21A C20A C22A . . 106.9(8) ?
C23A C20A C22A . . 109.4(10) ?
C21A C20A P1 . . 109.4(5) ?
C23A C20A P1 . . 111.6(6) ?
C22A C20A P1 . . 110.9(13) ?
C27A C24A C25A . . 108.3(9) ?
C27A C24A C26A . . 108.3(7) ?
C25A C24A C26A . . 110.2(8) ?
C27A C24A P1 . . 101.6(5) ?
C25A C24A P1 . . 119.1(11) ?
C26A C24A P1 . . 108.7(5) ?
C33 C28 C29 . . 115.1(3) ?
C33 C28 B1 . . 120.6(3) ?
C29 C28 B1 . . 124.3(3) ?
C33 C28 K1 . . 90.5(2) ?
C29 C28 K1 . . 84.5(2) ?
B1 C28 K1 . . 93.01(19) ?
C30 C29 C28 . . 121.6(3) ?
C30 C29 K1 . . 99.6(2) ?
C28 C29 K1 . . 70.43(18) ?
C31 C30 C29 . . 120.8(4) ?
C30 C31 C32 . . 119.4(3) ?
C33 C32 C31 . . 120.1(3) ?
C32 C33 C28 . . 122.9(3) ?
C32 C33 K1 . . 100.0(2) ?
C28 C33 K1 . . 65.64(19) ?
C28 B1 P1 . . 125.6(2) ?
C28 B1 Si1 . . 120.1(3) ?
P1 B1 Si1 . . 113.05(19) ?

_shelx_res_file                  
;

TITL scw3113m in P-1
    scw3113m.res
    created by SHELXL-2018/3 at 14:12:12 on 07-Mar-2024
CELL 0.71073   8.94730  12.22500  15.63980  87.6410  89.7463  71.3616
ZERR    1.00   0.00090   0.00110   0.00160   0.0032   0.0035   0.0031
LATT  1
SFAC C H B N P Si K
UNIT 66 90 2 4 2 2 2
TEMP -173
SIZE 0.16 0.20 0.22
L.S. 10
BOND
acta
LIST 4
FMAP 2
RIGU 0.01 p1 C20 > c27A
SIMU 0.01 C20 > c27A
SADI 0.01 P1 C20 P1 C24 P1 C20A P1 C24A
PLAN 10
WGHT    0.131600    0.742800
FVAR       0.23132   0.51490
K1    7    0.473347    0.684433    0.490336    11.00000    0.04410    0.03324 =
         0.02916   -0.00061   -0.00781   -0.01181
P1    5    0.728307    0.610611    0.810744    11.00000    0.03615    0.02052 =
         0.02105   -0.00091   -0.00250   -0.00898
SI1   6    0.603412    0.502757    0.658545    11.00000    0.03693    0.02130 =
         0.02872   -0.00002   -0.00871   -0.00649
N1    4    0.758424    0.381386    0.714569    11.00000    0.02931    0.01936 =
         0.02239   -0.00009   -0.00296   -0.00633
N2    4    0.809636    0.472376    0.837106    11.00000    0.03477    0.02483 =
         0.02781   -0.00231   -0.00855   -0.00655
C1    1    0.778164    0.274116    0.673321    11.00000    0.02705    0.01948 =
         0.02655   -0.00212   -0.00647   -0.00480
C2    1    0.868146    0.251109    0.598405    11.00000    0.02768    0.02433 =
         0.02725   -0.00182   -0.00325   -0.00584
C3    1    0.875201    0.151281    0.555440    11.00000    0.03099    0.02871 =
         0.02900   -0.00567    0.00184   -0.00534
AFIX  13
H3    2    0.952673    0.126787    0.508072    11.00000   -1.20000
AFIX   0
C4    1    0.799873    0.075079    0.586762    11.00000    0.03811    0.02453 =
         0.03635   -0.00841   -0.00409   -0.00795
AFIX  13
H4    2    0.816322    0.000041    0.558839    11.00000   -1.20000
AFIX   0
C5    1    0.713061    0.098787    0.661417    11.00000    0.03496    0.02692 =
         0.02837    0.00371   -0.00563   -0.01253
AFIX  43
H5    2    0.662773    0.045825    0.683003    11.00000   -1.20000
AFIX   0
C6    1    0.698024    0.198447    0.705380    11.00000    0.03114    0.02410 =
         0.02275   -0.00106   -0.00505   -0.00729
C7    1    0.590216    0.224131    0.782598    11.00000    0.03998    0.03178 =
         0.02561   -0.00395    0.00096   -0.01589
AFIX  13
H7    2    0.609263    0.289222    0.812564    11.00000   -1.20000
AFIX   0
C8    1    0.417425    0.263814    0.752901    11.00000    0.03901    0.06059 =
         0.04221   -0.01585    0.00674   -0.02189
AFIX 137
H8A   2    0.348508    0.282431    0.802747    11.00000   -1.50000
H8B   2    0.396236    0.201820    0.722393    11.00000   -1.50000
H8C   2    0.397060    0.332562    0.714578    11.00000   -1.50000
AFIX   0
C9    1    0.624408    0.120847    0.846059    11.00000    0.08634    0.04283 =
         0.02846   -0.00394    0.00589   -0.03216
AFIX 137
H9A   2    0.562669    0.144030    0.898005    11.00000   -1.50000
H9B   2    0.737041    0.093490    0.860734    11.00000   -1.50000
H9C   2    0.595489    0.058649    0.820222    11.00000   -1.50000
AFIX   0
C10   1    0.951533    0.333643    0.560354    11.00000    0.03701    0.02906 =
         0.03317   -0.00327    0.00363   -0.01468
AFIX  13
H10   2    0.936490    0.397683    0.600615    11.00000   -1.20000
AFIX   0
C11   1    0.878236    0.387208    0.474511    11.00000    0.05632    0.04293 =
         0.03431    0.00061    0.00636   -0.02388
AFIX 137
H11A  2    0.933938    0.438959    0.451399    11.00000   -1.50000
H11B  2    0.766798    0.431212    0.482422    11.00000   -1.50000
H11C  2    0.886838    0.325900    0.434507    11.00000   -1.50000
AFIX   0
C12   1    1.128206    0.276266    0.549359    11.00000    0.04206    0.03702 =
         0.06340   -0.00137    0.01028   -0.01446
AFIX 137
H12A  2    1.174590    0.332791    0.524523    11.00000   -1.50000
H12B  2    1.146462    0.211721    0.511229    11.00000   -1.50000
H12C  2    1.177260    0.247362    0.605249    11.00000   -1.50000
AFIX   0
C13   1    0.826464    0.382163    0.792255    11.00000    0.02771    0.02262 =
         0.02779   -0.00103   -0.00293   -0.00763
C14   1    0.928703    0.271161    0.835265    11.00000    0.03579    0.02053 =
         0.03253   -0.00235   -0.01068   -0.00741
C15   1    1.052545    0.190889    0.793874    11.00000    0.03813    0.03013 =
         0.03723    0.00029   -0.00767   -0.00802
AFIX  43
H15   2    1.069515    0.202896    0.734714    11.00000   -1.20000
AFIX   0
C16   1    1.150994    0.093872    0.838162    11.00000    0.04282    0.02913 =
         0.05354   -0.00417   -0.01166   -0.00379
AFIX  43
H16   2    1.236825    0.041463    0.809827    11.00000   -1.20000
AFIX   0
C17   1    1.123616    0.073791    0.923768    11.00000    0.06406    0.02700 =
         0.04665    0.00203   -0.02461   -0.00244
AFIX  43
H17   2    1.189468    0.006991    0.954128    11.00000   -1.20000
AFIX   0
C18   1    0.999480    0.151846    0.964797    11.00000    0.07236    0.03474 =
         0.03431    0.00183   -0.01921   -0.00942
AFIX  43
H18   2    0.979370    0.137856    1.023242    11.00000   -1.20000
AFIX   0
C19   1    0.904896    0.249864    0.921097    11.00000    0.04950    0.02702 =
         0.03077   -0.00472   -0.01162   -0.00167
AFIX  43
H19   2    0.822038    0.303630    0.950433    11.00000   -1.20000
AFIX   0

PART 1 21
C20   1    0.890156    0.677165    0.812402    21.00000    0.05011    0.02858 =
         0.02637   -0.00583   -0.00702   -0.02342
C21   1    0.960931    0.650410    0.723826    21.00000    0.03918    0.04361 =
         0.03508    0.00216   -0.00353   -0.02363
AFIX 137
H21A  2    1.048011    0.682194    0.716430    21.00000   -1.50000
H21B  2    0.879725    0.685308    0.680073    21.00000   -1.50000
H21C  2    1.000554    0.566529    0.718035    21.00000   -1.50000
AFIX   0
C22   1    1.021343    0.619710    0.878545    21.00000    0.03715    0.04352 =
         0.03569    0.00081   -0.00784   -0.01289
AFIX 137
H22A  2    1.109954    0.649361    0.869012    21.00000   -1.50000
H22B  2    1.057333    0.535860    0.872434    21.00000   -1.50000
H22C  2    0.980337    0.637298    0.936336    21.00000   -1.50000
AFIX   0
C23   1    0.822672    0.807261    0.821997    21.00000    0.05537    0.02836 =
         0.04220    0.00309   -0.01097   -0.02112
AFIX 137
H23A  2    0.902235    0.843436    0.805328    21.00000   -1.50000
H23B  2    0.793143    0.823219    0.881727    21.00000   -1.50000
H23C  2    0.729233    0.838804    0.785107    21.00000   -1.50000
AFIX   0

C24   1    0.593366    0.651290    0.906385    21.00000    0.04633    0.02519 =
         0.02347   -0.00843   -0.00807   -0.00444
C25   1    0.696712    0.628762    0.987572    21.00000    0.05324    0.02949 =
         0.01721   -0.00950    0.00650   -0.00917
AFIX 137
H25A  2    0.629952    0.635264    1.038187    21.00000   -1.50000
H25B  2    0.752607    0.685758    0.989111    21.00000   -1.50000
H25C  2    0.773478    0.550899    0.987189    21.00000   -1.50000
AFIX   0
C26   1    0.478687    0.776244    0.901264    21.00000    0.04696    0.03310 =
         0.03203    0.00116    0.00428    0.00297
AFIX 137
H26A  2    0.400040    0.785871    0.946561    21.00000   -1.50000
H26B  2    0.425422    0.791874    0.845339    21.00000   -1.50000
H26C  2    0.537772    0.830339    0.908641    21.00000   -1.50000
AFIX   0
C27   1    0.492344    0.569731    0.911822    21.00000    0.04267    0.04578 =
         0.03157   -0.00502    0.01435   -0.01788
AFIX 137
H27A  2    0.420779    0.589400    0.960527    21.00000   -1.50000
H27B  2    0.561510    0.489605    0.919496    21.00000   -1.50000
H27C  2    0.430660    0.578453    0.858893    21.00000   -1.50000
AFIX   0
SAME 0.01 C20  > c27
PART 2 -21
C20A  1    0.923897    0.639988    0.796096   -21.00000    0.05010    0.02237 =
         0.02960   -0.00431   -0.00658   -0.02093
C21A  1    1.034156    0.546216    0.742231   -21.00000    0.03560    0.03914 =
         0.04222   -0.00176    0.00563   -0.01518
AFIX 137
H21D  2    1.129510    0.566275    0.728741   -21.00000   -1.50000
H21E  2    0.980273    0.540498    0.688996   -21.00000   -1.50000
H21F  2    1.063227    0.471882    0.774494   -21.00000   -1.50000
AFIX   0
C22A  1    1.007389    0.634643    0.883135   -21.00000    0.03650    0.05774 =
         0.04477   -0.00083   -0.00277   -0.01191
AFIX 137
H22D  2    1.112318    0.641694    0.873624   -21.00000   -1.50000
H22E  2    1.017818    0.560705    0.913354   -21.00000   -1.50000
H22F  2    0.945003    0.698140    0.917651   -21.00000   -1.50000
AFIX   0
C23A  1    0.901251    0.757748    0.750689   -21.00000    0.03808    0.03293 =
         0.05920   -0.00245    0.00161   -0.01703
AFIX 137
H23D  2    0.998925    0.777287    0.754914   -21.00000   -1.50000
H23E  2    0.815361    0.816874    0.777821   -21.00000   -1.50000
H23F  2    0.874985    0.754389    0.690296   -21.00000   -1.50000
AFIX   0

C24A  1    0.624879    0.681156    0.908653   -21.00000    0.04350    0.02425 =
         0.02708   -0.01126   -0.00477   -0.00830
C25A  1    0.699981    0.638579    0.997151   -21.00000    0.05698    0.04070 =
         0.01474    0.00010   -0.00517   -0.00688
AFIX 137
H25D  2    0.621263    0.667220    1.041618   -21.00000   -1.50000
H25E  2    0.788926    0.667465    1.005710   -21.00000   -1.50000
H25F  2    0.737629    0.553912    1.000538   -21.00000   -1.50000
AFIX   0
C26A  1    0.589012    0.813252    0.896690   -21.00000    0.06175    0.02087 =
         0.03060   -0.00735    0.00896   -0.00512
AFIX 137
H26D  2    0.511509    0.852438    0.939117   -21.00000   -1.50000
H26E  2    0.546418    0.838749    0.839002   -21.00000   -1.50000
H26F  2    0.686373    0.832301    0.904370   -21.00000   -1.50000
AFIX   0
C27A  1    0.468580    0.654900    0.903769   -21.00000    0.03870    0.04260 =
         0.02708   -0.00296    0.00520   -0.00880
AFIX 137
H27D  2    0.405363    0.683786    0.954294   -21.00000   -1.50000
H27E  2    0.490185    0.571237    0.901876   -21.00000   -1.50000
H27F  2    0.410367    0.692909    0.852016   -21.00000   -1.50000
AFIX   0
PART 0
C28   1    0.481211    0.759526    0.680924    11.00000    0.03431    0.02128 =
         0.02051   -0.00226   -0.00128   -0.00653
C29   1    0.523555    0.853175    0.642940    11.00000    0.03544    0.02655 =
         0.02944    0.00020   -0.00886   -0.01007
AFIX  13
H29   2    0.633067    0.854566    0.653508    11.00000   -1.20000
AFIX   0
C30   1    0.410214    0.956606    0.617022    11.00000    0.05366    0.02400 =
         0.03681    0.00347   -0.01481   -0.01219
AFIX  43
H30   2    0.442265    1.017354    0.591612    11.00000   -1.20000
AFIX   0
C31   1    0.252490    0.971979    0.627725    11.00000    0.04666    0.02366 =
         0.04720   -0.00401   -0.01034   -0.00189
AFIX  43
H31   2    0.175819    1.043522    0.611102    11.00000   -1.20000
AFIX   0
C32   1    0.206278    0.882277    0.662953    11.00000    0.03011    0.03840 =
         0.04156   -0.00747   -0.00146   -0.00388
AFIX  43
H32   2    0.097360    0.891830    0.669904    11.00000   -1.20000
AFIX   0
C33   1    0.318276    0.778811    0.688046    11.00000    0.03710    0.02799 =
         0.03227   -0.00131   -0.00040   -0.01006
AFIX  43
H33   2    0.283564    0.718068    0.711122    11.00000   -1.20000
AFIX   0
B1    3    0.603674    0.639280    0.710834    11.00000    0.03460    0.02551 =
         0.02124   -0.00128   -0.00282   -0.01085
HKLF 4


REM  scw3113m in P-1
REM wR2 = 0.243184, GooF = S = 1.02325, Restrained GooF = 1.00898 for all data
REM R1 = 0.079488 for 5039 Fo > 4sig(Fo) and 0.135463 for all 8351 data
REM 441 parameters refined using 315 restraints

END

WGHT      0.1300      0.7962

REM Highest difference peak  0.784,  deepest hole -0.501,  1-sigma level  0.104
Q1    1   0.6590  0.4148  0.6728  11.00000  0.05    0.78
Q2    1   0.5251  0.4822  0.6079  11.00000  0.05    0.68
Q3    1   0.8143  0.6359  0.8004  11.00000  0.05    0.67
Q4    1   0.5797  0.4873  0.7100  11.00000  0.05    0.65
Q5    1   0.6679  0.6264  0.7649  11.00000  0.05    0.64
Q6    1   0.6698  0.6991  0.7920  11.00000  0.05    0.60
Q7    1   0.6992  0.4698  0.6970  11.00000  0.05    0.59
Q8    1   0.8547  0.5949  0.8225  11.00000  0.05    0.57
Q9    1   0.5211  0.6023  0.5088  11.00000  0.05    0.55
Q10   1   0.7628  0.5320  0.8299  11.00000  0.05    0.54
;
_shelx_res_checksum              73694
####################################################################### 
# 
# This file contains crystal structure data downloaded from the 
# Cambridge Structural Database (CSD) hosted by the Cambridge 
# Crystallographic Data Centre (CCDC).
# 
# Full information about CCDC data access policies and citation 
# guidelines are available at http://www.ccdc.cam.ac.uk/access/V1 
# 
# Audit and citation data items may have been added by the CCDC. 
# Please retain this information to preserve the provenance of 
# this file and to allow appropriate attribution of the data. 
# 
#######################################################################

data_scw3167m
_database_code_depnum_ccdc_archive 'CCDC 2394602'
loop_
_audit_author_name
_audit_author_address
'Cheuk-Wai So'
;Nanyang Technological University
Singapore
;
_audit_update_record             
;
2024-10-29 deposited with the CCDC.	2025-03-10 downloaded from the CCDC.
;
_chemical_name_systematic        ?
_chemical_name_common            ?
_chemical_formula_moiety         ?
_chemical_formula_sum            'C43 H59 B F3 N2 O3 P S Si'
_chemical_formula_iupac          ?
_chemical_formula_weight         810.85

_chemical_melting_point          ?

_space_group_crystal_system      monoclinic
_space_group_IT_number           14
_space_group_name_H-M_alt        'P 1 21/n 1'
_space_group_name_Hall           '-P 2yn'
loop_
_space_group_symop_operation_xyz
'x, y, z'
'-x+1/2, y+1/2, -z+1/2'
'-x, -y, -z'
'x-1/2, -y-1/2, z-1/2'

_cell_length_a                   16.6108(7)
_cell_length_b                   10.1947(4)
_cell_length_c                   25.8173(13)
_cell_angle_alpha                90
_cell_angle_beta                 90.0710(15)
_cell_angle_gamma                90
_cell_volume                     4372.0(3)
_cell_formula_units_Z            4
_cell_measurement_reflns_used    8958
_cell_measurement_theta_min      2.3440
_cell_measurement_theta_max      26.3323
_cell_measurement_temperature    100.(2)

_exptl_crystal_description       plate
_exptl_crystal_colour            colourless
_exptl_crystal_size_max          0.160
_exptl_crystal_size_mid          0.040
_exptl_crystal_size_min          0.020
_exptl_crystal_density_diffrn    1.232
_exptl_crystal_density_meas      ?
_exptl_crystal_density_method    'not measured'
_exptl_crystal_F_000             1728

_exptl_absorpt_coefficient_mu    0.190
_exptl_absorpt_correction_type   Multi-Scan
_exptl_absorpt_process_details   
;
Krause, L., Herbst-Irmer, R., Sheldrick, G. M., Stalke, D. (2015).
"Comparison of silver and molybdenum microfocus X-ray sources for
single-crystal structure determination"
J. Appl. Cryst. 48, 3-10.
doi:10.1107/S1600576714022985
;
_exptl_absorpt_correction_T_min  0.67
_exptl_absorpt_correction_T_max  1.00

_exptl_special_details           
;
;

_diffrn_ambient_temperature      100.(2)

_diffrn_source                   'Incoatec microfocus source'
_diffrn_source_type              'Bruker D8 Quest'
_diffrn_source_power             0.07
_diffrn_source_current           1.4
_diffrn_source_voltage           50

_diffrn_radiation_probe          X-ray
_diffrn_radiation_type           MoK\a
_diffrn_radiation_wavelength     0.71073
_diffrn_radiation_monochromator  'Multilayer Mirror'

_diffrn_measurement_device       'four-circle diffractometer'
_diffrn_measurement_device_type  'Photon II CPADs detector'
_diffrn_measurement_method       'phi and omega scans'

_diffrn_detector_area_resol_mean 7.3910

_diffrn_reflns_number            43201
_diffrn_reflns_av_R_equivalents  0.1304
_diffrn_reflns_av_unetI/netI     0.0925
_diffrn_reflns_theta_min         2.34
_diffrn_reflns_theta_max         26.38
_diffrn_reflns_theta_full        25.24
_diffrn_measured_fraction_theta_max 0.998
_diffrn_measured_fraction_theta_full 0.998
_diffrn_reflns_limit_h_min       -20
_diffrn_reflns_limit_h_max       18
_diffrn_reflns_limit_k_min       -12
_diffrn_reflns_limit_k_max       12
_diffrn_reflns_limit_l_min       -32
_diffrn_reflns_limit_l_max       32

_refine_special_details          
;
;

_reflns_number_total             8940
_reflns_number_gt                5576
_reflns_threshold_expression     'I > 2\s(I)'
_reflns_Friedel_coverage         0.000
_reflns_Friedel_fraction_max     .
_reflns_Friedel_fraction_full    .

_refine_ls_structure_factor_coef Fsqd
_refine_ls_matrix_type           full
_refine_ls_R_factor_all          0.1132
_refine_ls_R_factor_gt           0.0606
_refine_ls_wR_factor_gt          0.1424
_refine_ls_wR_factor_ref         0.1789
_refine_ls_goodness_of_fit_ref   1.020
_refine_ls_restrained_S_all      0.995
_refine_ls_number_reflns         8940
_refine_ls_number_parameters     593
_refine_ls_number_restraints     580
_refine_ls_number_constraints    ?
_refine_ls_hydrogen_treatment    constr
_refine_ls_weighting_scheme      calc
_refine_ls_weighting_details     
'w=1/[\s^2^(Fo^2^)+(0.0698P)^2^+3.5650P] where P=(Fo^2^+2Fc^2^)/3'

_atom_sites_solution_hydrogens   geom
_atom_sites_solution_primary     dual
_atom_sites_solution_secondary   ?

_refine_ls_shift/su_max          0.002
_refine_ls_shift/su_mean         0.000
_refine_diff_density_max         0.415
_refine_diff_density_min         -0.535
_refine_ls_extinction_method     none
_refine_ls_extinction_coef       ?

loop_
_atom_type_symbol
_atom_type_description
_atom_type_scat_dispersion_real
_atom_type_scat_dispersion_imag
_atom_type_scat_source
C C 0.0033 0.0016 'International Tables Vol C Tables 4.2.6.8 and 6.1.1.4'
H H 0.0000 0.0000 'International Tables Vol C Tables 4.2.6.8 and 6.1.1.4'
B B 0.0013 0.0007 'International Tables Vol C Tables 4.2.6.8 and 6.1.1.4'
F F 0.0171 0.0103 'International Tables Vol C Tables 4.2.6.8 and 6.1.1.4'
N N 0.0061 0.0033 'International Tables Vol C Tables 4.2.6.8 and 6.1.1.4'
O O 0.0106 0.0060 'International Tables Vol C Tables 4.2.6.8 and 6.1.1.4'
P P 0.1023 0.0942 'International Tables Vol C Tables 4.2.6.8 and 6.1.1.4'
S S 0.1246 0.1234 'International Tables Vol C Tables 4.2.6.8 and 6.1.1.4'
Si Si 0.0817 0.0704 'International Tables Vol C Tables 4.2.6.8 and 6.1.1.4'

_computing_data_collection       'APEX4 (Ver 2021.4-0, Bruker AXS Inc., 2021)'
_computing_cell_refinement       'SAINT V8.40B (Bruker AXS LLC, 2019)'
_computing_data_reduction        'SAINT V8.40B (Bruker AXS LLC, 2019)'
_computing_structure_solution    'XT, VERSION 2018/2'
_computing_structure_refinement  'SHELXL-2018/3 (Sheldrick, 2018)'
_computing_molecular_graphics    'shelXle (C.B. Huebschle, rev 1242)'
_computing_publication_material  'APEX4 (Ver 2021.4-0, Bruker AXS Inc., 2021)'

loop_
_atom_site_type_symbol
_atom_site_label
_atom_site_fract_x
_atom_site_fract_y
_atom_site_fract_z
_atom_site_U_iso_or_equiv
_atom_site_adp_type
_atom_site_calc_flag
_atom_site_refinement_flags_adp
_atom_site_refinement_flags_occupancy
_atom_site_refinement_flags_posn
_atom_site_occupancy
_atom_site_disorder_assembly
_atom_site_disorder_group
C C1 0.31813(18) 0.6162(3) 0.46748(12) 0.0248(7) Uani d . . . 1.000000 . .
C C2 0.27108(19) 0.5020(3) 0.47118(12) 0.0269(7) Uani d . . . 1.000000 . .
C C3 0.2265(2) 0.4811(3) 0.51623(13) 0.0329(8) Uani d . . . 1.000000 . .
H H3 0.194793 0.403919 0.519302 0.040000 Uiso calc U . R 1.000000 . .
C C4 0.6098(2) 0.7136(3) 0.20709(13) 0.0312(7) Uani d . . . 1.000000 . .
H H4 0.644405 0.698145 0.235785 0.037000 Uiso calc U . R 1.000000 . .
C C5 0.5879(2) 0.7055(4) 0.11555(15) 0.0419(9) Uani d . . . 1.000000 . .
H H5 0.605485 0.683210 0.081672 0.050000 Uiso calc U . R 1.000000 . .
C C6 0.2277(2) 0.5706(4) 0.55650(13) 0.0358(8) Uani d . . . 1.000000 . .
H H6 0.196867 0.555261 0.586857 0.043000 Uiso calc U . R 1.000000 . .
C C7 0.2739(2) 0.6820(3) 0.55226(13) 0.0328(8) Uani d . . . 1.000000 . .
H H7 0.274490 0.743237 0.579996 0.039000 Uiso calc U . R 1.000000 . .
C C8 0.3199(2) 0.7073(3) 0.50808(12) 0.0285(7) Uani d . . . 1.000000 . .
C C9 0.3719(2) 0.8304(3) 0.50613(13) 0.0326(8) Uani d . . . 1.000000 . .
H H9 0.385468 0.847306 0.468998 0.039000 Uiso calc U . R 1.000000 . .
C C10 0.4512(2) 0.8081(4) 0.53524(14) 0.0394(9) Uani d . . . 1.000000 . .
H H10A 0.486027 0.884978 0.531004 0.059000 Uiso calc U . R 1.000000 . .
H H10B 0.478306 0.730486 0.521200 0.059000 Uiso calc U . R 1.000000 . .
H H10C 0.440041 0.794593 0.572115 0.059000 Uiso calc U . R 1.000000 . .
C C11 0.3292(3) 0.9523(4) 0.52687(15) 0.0461(10) Uani d . . . 1.000000 . .
H H11A 0.361521 1.030290 0.519088 0.069000 Uiso calc U . R 1.000000 . .
H H11B 0.322466 0.944365 0.564441 0.069000 Uiso calc U . R 1.000000 . .
H H11C 0.276288 0.960460 0.510374 0.069000 Uiso calc U . R 1.000000 . .
C C12 0.2705(2) 0.3979(3) 0.42938(12) 0.0299(7) Uani d . . . 1.000000 . .
H H12 0.294062 0.438217 0.397496 0.036000 Uiso calc U . R 1.000000 . .
C C13 0.1867(2) 0.3488(4) 0.41532(15) 0.0451(10) Uani d . . . 1.000000 . .
H H13A 0.190409 0.288042 0.386012 0.068000 Uiso calc U . R 1.000000 . .
H H13B 0.152575 0.423435 0.405767 0.068000 Uiso calc U . R 1.000000 . .
H H13C 0.163173 0.303408 0.445138 0.068000 Uiso calc U . R 1.000000 . .
C C14 0.3247(3) 0.2832(4) 0.44466(15) 0.0458(10) Uani d . . . 1.000000 . .
H H14A 0.327107 0.220078 0.416073 0.069000 Uiso calc U . R 1.000000 . .
H H14B 0.302689 0.240119 0.475491 0.069000 Uiso calc U . R 1.000000 . .
H H14C 0.378930 0.315742 0.452220 0.069000 Uiso calc U . R 1.000000 . .
C C15 0.34663(19) 0.6939(3) 0.38361(12) 0.0238(7) Uani d . . D 1.000000 . .
C C16 0.2614(3) 0.7442(10) 0.3770(4) 0.0270(14) Uani d U P DG 0.64(2) A 1
C C17 0.2076(4) 0.6732(8) 0.3467(4) 0.0333(15) Uani d U P G 0.64(2) A 1
H H17 0.224671 0.594663 0.330205 0.040000 Uiso calc U P R 0.64(2) A 1
C C18 0.1290(3) 0.7170(9) 0.3406(4) 0.0364(17) Uani d U P G 0.64(2) A 1
H H18 0.092234 0.668463 0.319850 0.044000 Uiso calc U P R 0.64(2) A 1
C C19 0.1041(2) 0.8319(11) 0.3647(3) 0.0372(18) Uani d U P G 0.64(2) A 1
H H19 0.050297 0.861851 0.360503 0.045000 Uiso calc U P R 0.64(2) A 1
C C20 0.1578(4) 0.9029(10) 0.3950(3) 0.0359(16) Uani d U P G 0.64(2) A 1
H H20 0.140798 0.981440 0.411511 0.043000 Uiso calc U P R 0.64(2) A 1
C C21 0.2365(4) 0.8591(10) 0.4012(4) 0.0326(15) Uani d U P G 0.64(2) A 1
H H21 0.273236 0.907643 0.421866 0.039000 Uiso calc U P R 0.64(2) A 1
C C16A 0.2616(5) 0.7325(17) 0.3721(7) 0.027(2) Uani d U P DG 0.36(2) A 2
C C17A 0.2192(8) 0.6580(14) 0.3361(7) 0.033(2) Uani d U P G 0.36(2) A 2
H H17A 0.245383 0.588664 0.318222 0.039000 Uiso calc U P R 0.36(2) A 2
C C18A 0.1386(7) 0.6849(14) 0.3264(6) 0.037(2) Uani d U P G 0.36(2) A 2
H H18A 0.109623 0.634001 0.301838 0.044000 Uiso calc U P R 0.36(2) A 2
C C19A 0.1003(4) 0.7864(17) 0.3526(5) 0.037(2) Uani d U P G 0.36(2) A 2
H H19A 0.045228 0.804783 0.345951 0.044000 Uiso calc U P R 0.36(2) A 2
C C20A 0.1427(7) 0.8609(16) 0.3885(5) 0.036(2) Uani d U P G 0.36(2) A 2
H H20A 0.116591 0.930229 0.406448 0.043000 Uiso calc U P R 0.36(2) A 2
C C21A 0.2234(7) 0.8340(16) 0.3983(6) 0.032(2) Uani d U P G 0.36(2) A 2
H H21A 0.252352 0.884893 0.422832 0.038000 Uiso calc U P R 0.36(2) A 2
C C22 0.5656(2) 0.6594(4) 0.38116(13) 0.0341(8) Uani d . . . 1.000000 . .
C C23 0.5520(2) 0.7851(4) 0.41167(13) 0.0410(9) Uani d . . . 1.000000 . .
H H23A 0.591328 0.790469 0.439941 0.062000 Uiso calc U . R 1.000000 . .
H H23B 0.497468 0.785009 0.426052 0.062000 Uiso calc U . R 1.000000 . .
H H23C 0.558559 0.860834 0.388672 0.062000 Uiso calc U . R 1.000000 . .
C C24 0.5601(2) 0.5417(4) 0.41794(15) 0.0469(10) Uani d . . . 1.000000 . .
H H24A 0.599241 0.552244 0.446097 0.070000 Uiso calc U . R 1.000000 . .
H H24B 0.571955 0.460904 0.398818 0.070000 Uiso calc U . R 1.000000 . .
H H24C 0.505733 0.536601 0.432434 0.070000 Uiso calc U . R 1.000000 . .
C C25 0.6515(2) 0.6622(4) 0.35739(15) 0.0447(10) Uani d . . . 1.000000 . .
H H25A 0.691468 0.668890 0.385210 0.067000 Uiso calc U . R 1.000000 . .
H H25B 0.656475 0.738034 0.334291 0.067000 Uiso calc U . R 1.000000 . .
H H25C 0.660678 0.581440 0.337673 0.067000 Uiso calc U . R 1.000000 . .
C C26 0.4755(2) 0.4926(3) 0.29767(15) 0.0377(9) Uani d . . . 1.000000 . .
C C27 0.4334(3) 0.3983(4) 0.33534(17) 0.0514(11) Uani d . . . 1.000000 . .
H H27A 0.427150 0.312277 0.318876 0.077000 Uiso calc U . R 1.000000 . .
H H27B 0.380247 0.433235 0.344341 0.077000 Uiso calc U . R 1.000000 . .
H H27C 0.465903 0.389222 0.366840 0.077000 Uiso calc U . R 1.000000 . .
C C28 0.5554(3) 0.4328(4) 0.28027(19) 0.0559(12) Uani d . . . 1.000000 . .
H H28A 0.544928 0.352866 0.260266 0.084000 Uiso calc U . R 1.000000 . .
H H28B 0.588004 0.411112 0.310751 0.084000 Uiso calc U . R 1.000000 . .
H H28C 0.584442 0.495972 0.258650 0.084000 Uiso calc U . R 1.000000 . .
C C29 0.4198(3) 0.5097(4) 0.25085(16) 0.0535(11) Uani d . . . 1.000000 . .
H H29A 0.407169 0.423486 0.236135 0.080000 Uiso calc U . R 1.000000 . .
H H29B 0.446707 0.563633 0.224651 0.080000 Uiso calc U . R 1.000000 . .
H H29C 0.369940 0.552823 0.261800 0.080000 Uiso calc U . R 1.000000 . .
C C30 0.5337(2) 0.7660(3) 0.21604(12) 0.0280(7) Uani d . . . 1.000000 . .
C C31 0.6368(2) 0.6831(4) 0.15787(14) 0.0379(8) Uani d . . . 1.000000 . .
H H31 0.689001 0.646867 0.153212 0.045000 Uiso calc U . R 1.000000 . .
C C32 0.5130(2) 0.7609(5) 0.12324(15) 0.0501(11) Uani d . . . 1.000000 . .
H H32 0.479309 0.779015 0.094348 0.060000 Uiso calc U . R 1.000000 . .
C C33 0.4868(2) 0.7899(4) 0.17230(13) 0.0390(9) Uani d . . . 1.000000 . .
H H33 0.434978 0.827624 0.176576 0.047000 Uiso calc U . R 1.000000 . .
C C34 0.3807(3) 1.0128(4) 0.33087(19) 0.0559(12) Uani d . . . 1.000000 . .
H H34A 0.387179 1.085732 0.306513 0.084000 Uiso calc U . R 1.000000 . .
H H34B 0.421996 1.018788 0.357939 0.084000 Uiso calc U . R 1.000000 . .
H H34C 0.327230 1.017098 0.346716 0.084000 Uiso calc U . R 1.000000 . .
C C35 0.3051(2) 0.8391(4) 0.24997(15) 0.0479(10) Uani d . . . 1.000000 . .
H H35A 0.310564 0.903973 0.222189 0.072000 Uiso calc U . R 1.000000 . .
H H35B 0.254729 0.854548 0.268738 0.072000 Uiso calc U . R 1.000000 . .
H H35C 0.304419 0.750725 0.235021 0.072000 Uiso calc U . R 1.000000 . .
C C36 0.6758(2) 1.0434(4) 0.24973(16) 0.0423(9) Uani d . . . 1.000000 . .
C C37 0.0526(4) 0.6387(7) 0.4741(3) 0.0775(19) Uani d U P D 0.802(5) B 1
H H37A 0.050256 0.630901 0.511858 0.116000 Uiso calc U P R 0.802(5) B 1
H H37B 0.101250 0.687034 0.464206 0.116000 Uiso calc U P R 0.802(5) B 1
H H37C 0.053938 0.551032 0.458550 0.116000 Uiso calc U P R 0.802(5) B 1
C C38 -0.0188(2) 0.7097(4) 0.45539(16) 0.0548(13) Uani d U P DG 0.802(5) B 1
C C39 -0.0593(3) 0.6667(4) 0.41139(16) 0.0539(13) Uani d U P DG 0.802(5) B 1
H H39 -0.042489 0.588754 0.394356 0.065000 Uiso calc U P R 0.802(5) B 1
C C40 -0.1243(3) 0.7377(4) 0.39229(16) 0.0594(15) Uani d U P DG 0.802(5) B 1
H H40 -0.151927 0.708338 0.362219 0.071000 Uiso calc U P R 0.802(5) B 1
C C41 -0.1489(2) 0.8517(4) 0.41721(16) 0.0585(13) Uani d U P DG 0.802(5) B 1
H H41 -0.193290 0.900280 0.404163 0.070000 Uiso calc U P R 0.802(5) B 1
C C42 -0.1084(3) 0.8947(3) 0.46122(15) 0.0580(13) Uani d U P DG 0.802(5) B 1
H H42 -0.125214 0.972639 0.478245 0.070000 Uiso calc U P R 0.802(5) B 1
C C43 -0.0434(3) 0.8237(4) 0.48031(14) 0.0582(13) Uani d U P DG 0.802(5) B 1
H H43 -0.015774 0.853057 0.510383 0.070000 Uiso calc U P R 0.802(5) B 1
C C37A -0.1687(16) 0.768(3) 0.3502(9) 0.097(5) Uani d U P D 0.198(5) B 2
H H37D -0.174632 0.686730 0.330573 0.146000 Uiso calc U P R 0.198(5) B 2
H H37E -0.148107 0.837420 0.327378 0.146000 Uiso calc U P R 0.198(5) B 2
H H37F -0.221122 0.794811 0.364094 0.146000 Uiso calc U P R 0.198(5) B 2
C C38A -0.1122(17) 0.748(2) 0.3930(9) 0.061(2) Uani d U P D 0.198(5) B 2
C C39A -0.1055(13) 0.8436(18) 0.4307(8) 0.062(2) Uani d U P D 0.198(5) B 2
H H39A -0.136939 0.921251 0.428573 0.074000 Uiso calc U P R 0.198(5) B 2
C C40A -0.0527(16) 0.826(2) 0.4716(8) 0.058(2) Uani d U P D 0.198(5) B 2
H H40A -0.047333 0.891432 0.497510 0.070000 Uiso calc U P R 0.198(5) B 2
C C41A -0.0078(14) 0.712(2) 0.4744(8) 0.057(2) Uani d U P D 0.198(5) B 2
H H41A 0.027871 0.698871 0.502789 0.069000 Uiso calc U P R 0.198(5) B 2
C C42A -0.0140(11) 0.6145(17) 0.4364(7) 0.056(3) Uani d U P D 0.198(5) B 2
H H42A 0.017756 0.537154 0.438440 0.067000 Uiso calc U P R 0.198(5) B 2
C C43A -0.0675(14) 0.6332(19) 0.3956(8) 0.059(2) Uani d U P D 0.198(5) B 2
H H43A -0.073301 0.567813 0.369650 0.070000 Uiso calc U P R 0.198(5) B 2
B B1 0.5053(2) 0.8040(4) 0.27340(14) 0.0269(8) Uani d . . . 1.000000 . .
F F1 0.66760(16) 0.9936(2) 0.20281(9) 0.0619(7) Uani d . . . 1.000000 . .
F F2 0.73133(14) 0.9770(2) 0.27466(12) 0.0686(8) Uani d . . . 1.000000 . .
F F3 0.70017(14) 1.1675(2) 0.24487(10) 0.0531(6) Uani d . . . 1.000000 . .
N N1 0.37134(15) 0.6358(2) 0.42435(9) 0.0240(6) Uani d . . . 1.000000 . .
N N2 0.39881(15) 0.7205(2) 0.34179(9) 0.0226(5) Uani d . . . 1.000000 . .
O O1 0.56999(13) 0.8993(2) 0.29741(8) 0.0291(5) Uani d . . . 1.000000 . .
O O2 0.59820(19) 1.1137(3) 0.33095(10) 0.0522(8) Uani d . . . 1.000000 . .
O O3 0.52240(15) 1.0911(2) 0.24990(10) 0.0423(6) Uani d . . . 1.000000 . .
P P1 0.49169(5) 0.65852(8) 0.32653(3) 0.0238(2) Uani d . . . 1.000000 . .
S S1 0.58043(5) 1.04321(8) 0.28527(3) 0.0320(2) Uani d . . . 1.000000 . .
Si Si1 0.39184(6) 0.85432(9) 0.29559(4) 0.0284(2) Uani d . . . 1.000000 . .

loop_
_atom_site_aniso_label
_atom_site_aniso_U_11
_atom_site_aniso_U_22
_atom_site_aniso_U_33
_atom_site_aniso_U_12
_atom_site_aniso_U_13
_atom_site_aniso_U_23
C1 0.0230(16) 0.0284(16) 0.0231(16) 0.0044(13) -0.0010(12) 0.0067(13)
C2 0.0233(16) 0.0313(17) 0.0262(17) 0.0001(14) -0.0007(13) 0.0045(13)
C3 0.0317(18) 0.0350(19) 0.0321(18) -0.0027(15) 0.0007(15) 0.0024(15)
C4 0.0312(18) 0.0323(18) 0.0300(18) 0.0007(15) 0.0004(14) 0.0029(14)
C5 0.042(2) 0.049(2) 0.035(2) 0.0046(19) 0.0118(17) -0.0064(17)
C6 0.0317(19) 0.046(2) 0.0297(18) 0.0037(17) 0.0066(15) 0.0069(16)
C7 0.0356(19) 0.0367(19) 0.0262(17) 0.0077(16) 0.0033(14) -0.0006(14)
C8 0.0302(18) 0.0298(17) 0.0254(17) 0.0058(14) -0.0007(14) 0.0035(13)
C9 0.043(2) 0.0301(17) 0.0251(17) -0.0014(16) -0.0015(15) -0.0014(14)
C10 0.045(2) 0.039(2) 0.035(2) -0.0077(17) -0.0053(16) 0.0033(16)
C11 0.066(3) 0.034(2) 0.038(2) 0.0083(19) 0.0015(19) -0.0053(16)
C12 0.0326(18) 0.0320(17) 0.0252(17) -0.0094(15) -0.0003(14) 0.0023(14)
C13 0.043(2) 0.055(2) 0.037(2) -0.0172(19) -0.0034(17) 0.0013(18)
C14 0.061(3) 0.036(2) 0.040(2) 0.0065(19) -0.0057(19) -0.0028(17)
C15 0.0271(16) 0.0205(15) 0.0238(16) -0.0040(13) 0.0001(13) -0.0027(12)
C16 0.024(3) 0.035(3) 0.022(3) -0.003(2) -0.002(2) 0.008(2)
C17 0.031(3) 0.040(3) 0.029(4) -0.005(2) 0.001(2) 0.008(3)
C18 0.033(3) 0.048(4) 0.028(4) -0.007(3) -0.004(2) 0.011(3)
C19 0.028(3) 0.053(4) 0.030(3) 0.001(3) -0.003(2) 0.010(3)
C20 0.028(3) 0.045(4) 0.035(3) 0.002(3) 0.003(2) 0.004(3)
C21 0.026(3) 0.043(4) 0.028(3) 0.001(2) -0.001(2) 0.004(3)
C16A 0.024(4) 0.035(4) 0.023(4) -0.002(3) 0.004(3) 0.010(4)
C17A 0.028(4) 0.044(4) 0.027(5) -0.010(3) -0.002(3) 0.013(4)
C18A 0.033(4) 0.048(5) 0.029(5) -0.005(3) -0.005(3) 0.007(4)
C19A 0.027(4) 0.052(5) 0.031(4) -0.007(3) 0.000(3) 0.006(4)
C20A 0.025(4) 0.051(5) 0.032(4) -0.001(4) -0.001(3) 0.002(4)
C21A 0.026(4) 0.043(5) 0.026(4) 0.001(4) 0.001(3) 0.008(4)
C22 0.0250(17) 0.045(2) 0.0327(18) -0.0003(16) -0.0035(14) 0.0103(16)
C23 0.039(2) 0.058(2) 0.0256(18) -0.0180(19) -0.0062(15) 0.0032(17)
C24 0.034(2) 0.061(3) 0.046(2) 0.0004(19) -0.0020(17) 0.027(2)
C25 0.0268(19) 0.061(3) 0.047(2) 0.0014(18) -0.0014(16) 0.023(2)
C26 0.043(2) 0.0207(16) 0.049(2) -0.0006(15) 0.0143(17) -0.0063(15)
C27 0.061(3) 0.0268(19) 0.066(3) -0.0110(19) 0.027(2) -0.0065(18)
C28 0.060(3) 0.030(2) 0.078(3) 0.0059(19) 0.033(2) 0.000(2)
C29 0.063(3) 0.043(2) 0.054(3) -0.018(2) 0.001(2) -0.0211(19)
C30 0.0271(17) 0.0280(17) 0.0289(17) 0.0009(14) 0.0028(14) 0.0011(13)
C31 0.0331(19) 0.043(2) 0.037(2) 0.0076(16) 0.0093(16) -0.0023(16)
C32 0.039(2) 0.080(3) 0.032(2) 0.006(2) -0.0033(17) 0.002(2)
C33 0.0289(19) 0.065(2) 0.0232(18) 0.0071(18) 0.0004(14) 0.0011(17)
C34 0.056(3) 0.0274(19) 0.085(3) 0.0016(19) 0.037(2) 0.000(2)
C35 0.033(2) 0.068(3) 0.043(2) 0.013(2) 0.0034(17) 0.022(2)
C36 0.037(2) 0.037(2) 0.053(2) -0.0098(18) 0.0014(18) 0.0041(18)
C37 0.071(4) 0.086(4) 0.076(4) 0.004(3) 0.006(3) 0.019(4)
C38 0.050(3) 0.061(3) 0.054(3) -0.005(2) 0.011(2) 0.017(2)
C39 0.046(3) 0.059(3) 0.056(3) -0.014(2) 0.015(2) 0.006(2)
C40 0.050(3) 0.070(3) 0.059(3) -0.020(3) 0.006(2) 0.011(2)
C41 0.055(3) 0.058(3) 0.063(3) -0.011(3) -0.004(2) 0.015(2)
C42 0.066(3) 0.055(3) 0.053(3) -0.009(2) 0.002(3) 0.009(2)
C43 0.060(3) 0.063(3) 0.051(3) -0.011(2) 0.013(2) 0.012(2)
C37A 0.090(10) 0.111(11) 0.090(9) -0.003(9) -0.014(8) 0.013(9)
C38A 0.053(5) 0.068(4) 0.062(4) -0.017(4) 0.009(4) 0.014(4)
C39A 0.059(4) 0.066(4) 0.061(4) -0.013(4) 0.010(4) 0.014(4)
C40A 0.058(5) 0.060(4) 0.056(4) -0.010(4) 0.014(4) 0.010(4)
C41A 0.054(4) 0.063(4) 0.055(5) -0.008(4) 0.014(4) 0.010(4)
C42A 0.050(5) 0.062(5) 0.055(5) -0.012(5) 0.009(4) 0.013(4)
C43A 0.049(4) 0.068(5) 0.059(5) -0.018(4) 0.010(4) 0.014(4)
B1 0.0291(19) 0.0244(18) 0.0272(19) 0.0016(16) -0.0013(15) 0.0017(15)
F1 0.0742(18) 0.0546(15) 0.0569(15) -0.0235(13) 0.0330(13) -0.0113(12)
F2 0.0354(13) 0.0547(15) 0.116(2) -0.0016(12) -0.0030(14) 0.0165(15)
F3 0.0461(13) 0.0403(12) 0.0728(16) -0.0202(11) 0.0061(12) 0.0060(11)
N1 0.0261(14) 0.0237(13) 0.0223(13) -0.0015(11) -0.0003(11) 0.0011(10)
N2 0.0208(13) 0.0247(13) 0.0224(13) -0.0015(11) -0.0006(10) 0.0010(10)
O1 0.0329(13) 0.0239(11) 0.0304(12) -0.0069(10) 0.0010(10) 0.0033(9)
O2 0.087(2) 0.0342(14) 0.0356(15) -0.0169(14) 0.0050(14) -0.0056(12)
O3 0.0350(14) 0.0330(13) 0.0589(17) -0.0043(11) -0.0049(12) 0.0128(12)
P1 0.0239(4) 0.0213(4) 0.0262(4) -0.0005(3) 0.0005(3) 0.0022(3)
S1 0.0372(5) 0.0254(4) 0.0333(5) -0.0054(4) 0.0024(4) 0.0016(3)
Si1 0.0294(5) 0.0259(5) 0.0299(5) 0.0055(4) 0.0061(4) 0.0065(4)

_geom_special_details            
;

All esds (except the esd in the dihedral angle between two l.s. planes)
are estimated using the full covariance matrix.  The cell esds are taken
into account individually in the estimation of esds in distances, angles
and torsion angles; correlations between esds in cell parameters are only
used when they are defined by crystal symmetry.  An approximate (isotropic)
treatment of cell esds is used for estimating esds involving l.s. planes.
;

loop_
_geom_bond_atom_site_label_1
_geom_bond_atom_site_label_2
_geom_bond_site_symmetry_2
_geom_bond_distance
_geom_bond_publ_flag
C1 C8 . 1.400(4) ?
C1 C2 . 1.406(4) ?
C1 N1 . 1.436(4) ?
C2 C3 . 1.396(5) ?
C2 C12 . 1.513(4) ?
C3 C6 . 1.384(5) ?
C4 C31 . 1.383(5) ?
C4 C30 . 1.392(5) ?
C5 C31 . 1.380(5) ?
C5 C32 . 1.381(5) ?
C6 C7 . 1.374(5) ?
C7 C8 . 1.398(5) ?
C8 C9 . 1.525(5) ?
C9 C11 . 1.528(5) ?
C9 C10 . 1.533(5) ?
C12 C13 . 1.523(5) ?
C12 C14 . 1.527(5) ?
C15 N1 . 1.274(4) ?
C15 N2 . 1.412(4) ?
C15 C16A . 1.496(7) ?
C15 C16 . 1.515(5) ?
C16 C17 . 1.390000 ?
C16 C21 . 1.390000 ?
C17 C18 . 1.390000 ?
C18 C19 . 1.390000 ?
C19 C20 . 1.390000 ?
C20 C21 . 1.390000 ?
C16A C17A . 1.390000 ?
C16A C21A . 1.390000 ?
C17A C18A . 1.390000 ?
C18A C19A . 1.390000 ?
C19A C20A . 1.390000 ?
C20A C21A . 1.390000 ?
C22 C23 . 1.522(5) ?
C22 C24 . 1.533(5) ?
C22 C25 . 1.553(5) ?
C22 P1 . 1.869(3) ?
C26 C28 . 1.529(5) ?
C26 C29 . 1.531(6) ?
C26 C27 . 1.537(5) ?
C26 P1 . 1.867(3) ?
C30 C33 . 1.393(5) ?
C30 B1 . 1.602(5) ?
C32 C33 . 1.372(5) ?
C34 Si1 . 1.864(4) ?
C35 Si1 . 1.866(4) ?
C36 F2 . 1.313(5) ?
C36 F1 . 1.321(5) ?
C36 F3 . 1.334(4) ?
C36 S1 . 1.831(4) ?
C37 C38 . 1.470(7) ?
C38 C39 . 1.390000 ?
C38 C43 . 1.390000 ?
C39 C40 . 1.390000 ?
C40 C41 . 1.390000 ?
C41 C42 . 1.390000 ?
C42 C43 . 1.390000 ?
C37A C38A . 1.464(11) ?
C38A C39A . 1.384(9) ?
C38A C43A . 1.386(9) ?
C39A C40A . 1.382(9) ?
C40A C41A . 1.386(9) ?
C41A C42A . 1.397(9) ?
C42A C43A . 1.391(9) ?
B1 O1 . 1.575(4) ?
B1 P1 . 2.033(4) ?
B1 Si1 . 2.036(4) ?
N2 P1 . 1.714(3) ?
N2 Si1 . 1.815(3) ?
O1 S1 . 1.510(2) ?
O2 S1 . 1.412(3) ?
O3 S1 . 1.414(3) ?
P1 Si1 . 2.7149(12) ?

loop_
_geom_angle_atom_site_label_1
_geom_angle_atom_site_label_2
_geom_angle_atom_site_label_3
_geom_angle_site_symmetry_1
_geom_angle_site_symmetry_3
_geom_angle
_geom_angle_publ_flag
C8 C1 C2 . . 120.6(3) ?
C8 C1 N1 . . 118.4(3) ?
C2 C1 N1 . . 120.7(3) ?
C3 C2 C1 . . 118.6(3) ?
C3 C2 C12 . . 119.0(3) ?
C1 C2 C12 . . 122.4(3) ?
C6 C3 C2 . . 121.2(3) ?
C31 C4 C30 . . 122.3(3) ?
C31 C5 C32 . . 118.9(3) ?
C7 C6 C3 . . 119.5(3) ?
C6 C7 C8 . . 121.5(3) ?
C7 C8 C1 . . 118.5(3) ?
C7 C8 C9 . . 119.3(3) ?
C1 C8 C9 . . 122.2(3) ?
C8 C9 C11 . . 113.3(3) ?
C8 C9 C10 . . 110.4(3) ?
C11 C9 C10 . . 110.4(3) ?
C2 C12 C13 . . 113.9(3) ?
C2 C12 C14 . . 110.5(3) ?
C13 C12 C14 . . 110.4(3) ?
N1 C15 N2 . . 121.6(3) ?
N1 C15 C16A . . 126.1(8) ?
N2 C15 C16A . . 112.2(8) ?
N1 C15 C16 . . 123.4(5) ?
N2 C15 C16 . . 115.0(5) ?
C17 C16 C21 . . 120.000000 ?
C17 C16 C15 . . 119.1(5) ?
C21 C16 C15 . . 120.9(5) ?
C16 C17 C18 . . 120.000000 ?
C19 C18 C17 . . 120.000000 ?
C20 C19 C18 . . 120.000000 ?
C19 C20 C21 . . 120.000000 ?
C20 C21 C16 . . 120.000000 ?
C17A C16A C21A . . 120.000000 ?
C17A C16A C15 . . 117.8(10) ?
C21A C16A C15 . . 122.1(10) ?
C16A C17A C18A . . 120.000000 ?
C19A C18A C17A . . 120.000000 ?
C18A C19A C20A . . 120.000000 ?
C21A C20A C19A . . 120.000000 ?
C20A C21A C16A . . 120.000000 ?
C23 C22 C24 . . 109.2(3) ?
C23 C22 C25 . . 109.0(3) ?
C24 C22 C25 . . 108.3(3) ?
C23 C22 P1 . . 107.3(2) ?
C24 C22 P1 . . 115.1(3) ?
C25 C22 P1 . . 107.7(2) ?
C28 C26 C29 . . 109.7(3) ?
C28 C26 C27 . . 109.4(3) ?
C29 C26 C27 . . 107.2(3) ?
C28 C26 P1 . . 110.7(3) ?
C29 C26 P1 . . 107.4(3) ?
C27 C26 P1 . . 112.3(2) ?
C4 C30 C33 . . 116.1(3) ?
C4 C30 B1 . . 121.0(3) ?
C33 C30 B1 . . 122.8(3) ?
C5 C31 C4 . . 119.9(3) ?
C33 C32 C5 . . 120.5(4) ?
C32 C33 C30 . . 122.3(3) ?
F2 C36 F1 . . 108.8(3) ?
F2 C36 F3 . . 108.8(3) ?
F1 C36 F3 . . 108.0(3) ?
F2 C36 S1 . . 111.2(3) ?
F1 C36 S1 . . 111.8(3) ?
F3 C36 S1 . . 108.1(3) ?
C39 C38 C43 . . 120.000000 ?
C39 C38 C37 . . 120.1(4) ?
C43 C38 C37 . . 119.8(4) ?
C38 C39 C40 . . 120.000000 ?
C41 C40 C39 . . 120.000000 ?
C42 C41 C40 . . 120.000000 ?
C41 C42 C43 . . 120.000000 ?
C42 C43 C38 . . 120.000000 ?
C39A C38A C43A . . 121.2(10) ?
C39A C38A C37A . . 118.8(12) ?
C43A C38A C37A . . 120.0(12) ?
C40A C39A C38A . . 119.7(11) ?
C39A C40A C41A . . 119.4(12) ?
C40A C41A C42A . . 121.3(12) ?
C43A C42A C41A . . 118.8(11) ?
C38A C43A C42A . . 119.6(11) ?
O1 B1 C30 . . 108.1(3) ?
O1 B1 P1 . . 105.1(2) ?
C30 B1 P1 . . 118.7(2) ?
O1 B1 Si1 . . 111.4(2) ?
C30 B1 Si1 . . 126.5(2) ?
P1 B1 Si1 . . 83.70(14) ?
C15 N1 C1 . . 120.4(3) ?
C15 N2 P1 . . 131.2(2) ?
C15 N2 Si1 . . 127.5(2) ?
P1 N2 Si1 . . 100.54(13) ?
S1 O1 B1 . . 126.6(2) ?
N2 P1 C26 . . 107.25(15) ?
N2 P1 C22 . . 114.57(14) ?
C26 P1 C22 . . 113.55(17) ?
N2 P1 B1 . . 89.24(14) ?
C26 P1 B1 . . 114.06(16) ?
C22 P1 B1 . . 115.60(16) ?
N2 P1 Si1 . . 41.10(9) ?
C26 P1 Si1 . . 117.44(13) ?
C22 P1 Si1 . . 128.26(12) ?
B1 P1 Si1 . . 48.20(11) ?
O2 S1 O3 . . 120.34(18) ?
O2 S1 O1 . . 110.18(15) ?
O3 S1 O1 . . 113.04(14) ?
O2 S1 C36 . . 103.76(19) ?
O3 S1 C36 . . 105.39(17) ?
O1 S1 C36 . . 101.83(15) ?
N2 Si1 C34 . . 109.65(17) ?
N2 Si1 C35 . . 113.62(16) ?
C34 Si1 C35 . . 107.7(2) ?
N2 Si1 B1 . . 86.41(13) ?
C34 Si1 B1 . . 116.61(18) ?
C35 Si1 B1 . . 121.04(17) ?
N2 Si1 P1 . . 38.36(8) ?
C34 Si1 P1 . . 123.66(17) ?
C35 Si1 P1 . . 126.54(15) ?
B1 Si1 P1 . . 48.10(11) ?

_shelx_res_file                  
;

TITL scw3167m in P2(1)/n
    scw3167m.res
    created by SHELXL-2018/3 at 15:46:48 on 06-Jun-2024
CELL 0.71073  16.61080  10.19470  25.81730  90.0000  90.0710  90.0000
ZERR    4.00   0.00070   0.00040   0.00130   0.0000   0.0015   0.0000
LATT  1
SYMM 1/2-X, 1/2+Y, 1/2-Z
SFAC C H B F N O P S SI
UNIT 172 236 4 12 8 12 4 4 4
ACTA
TEMP -173.0
SIZE 0.02 0.04 0.16
L.S. 10
BOND
sadi 0.01 c15 c16 c15 c16a
simu 0.01 c37 > C43a
simu 0.01 c16 > C21a
rigu c37 > C43a c16 > C21a
LIST 4
FMAP 2
PLAN 20
WGHT    0.069800    3.565000
FVAR       0.10749   0.80164   0.64048
C1    1    0.318126    0.616233    0.467481    11.00000    0.02301    0.02841 =
         0.02310    0.00675   -0.00099    0.00442
C2    1    0.271084    0.501977    0.471185    11.00000    0.02325    0.03134 =
         0.02619    0.00452   -0.00066    0.00014
C3    1    0.226522    0.481051    0.516229    11.00000    0.03169    0.03502 =
         0.03211    0.00241    0.00065   -0.00271
AFIX  43
H3    2    0.194793    0.403919    0.519302    11.00000   -1.20000
AFIX   0
C4    1    0.609816    0.713575    0.207093    11.00000    0.03123    0.03231 =
         0.03003    0.00288    0.00040    0.00073
AFIX  43
H4    2    0.644405    0.698145    0.235785    11.00000   -1.20000
AFIX   0
C5    1    0.587915    0.705521    0.115549    11.00000    0.04209    0.04883 =
         0.03489   -0.00638    0.01180    0.00461
AFIX  43
H5    2    0.605485    0.683210    0.081672    11.00000   -1.20000
AFIX   0
C6    1    0.227723    0.570638    0.556500    11.00000    0.03171    0.04587 =
         0.02969    0.00693    0.00659    0.00365
AFIX  43
H6    2    0.196867    0.555261    0.586857    11.00000   -1.20000
AFIX   0
C7    1    0.273871    0.682001    0.552262    11.00000    0.03565    0.03665 =
         0.02624   -0.00063    0.00326    0.00766
AFIX  43
H7    2    0.274490    0.743237    0.579996    11.00000   -1.20000
AFIX   0
C8    1    0.319932    0.707273    0.508079    11.00000    0.03024    0.02983 =
         0.02538    0.00351   -0.00065    0.00580
C9    1    0.371920    0.830444    0.506135    11.00000    0.04253    0.03008 =
         0.02507   -0.00143   -0.00147   -0.00140
AFIX  13
H9    2    0.385468    0.847306    0.468998    11.00000   -1.20000
AFIX   0
C10   1    0.451223    0.808112    0.535237    11.00000    0.04471    0.03902 =
         0.03453    0.00332   -0.00526   -0.00774
AFIX 137
H10A  2    0.486027    0.884978    0.531004    11.00000   -1.50000
H10B  2    0.478306    0.730486    0.521200    11.00000   -1.50000
H10C  2    0.440041    0.794593    0.572115    11.00000   -1.50000
AFIX   0
C11   1    0.329221    0.952314    0.526868    11.00000    0.06608    0.03449 =
         0.03778   -0.00535    0.00155    0.00832
AFIX 137
H11A  2    0.361521    1.030290    0.519088    11.00000   -1.50000
H11B  2    0.322466    0.944365    0.564441    11.00000   -1.50000
H11C  2    0.276288    0.960460    0.510374    11.00000   -1.50000
AFIX   0
C12   1    0.270538    0.397905    0.429380    11.00000    0.03260    0.03196 =
         0.02524    0.00229   -0.00035   -0.00945
AFIX  13
H12   2    0.294062    0.438217    0.397496    11.00000   -1.20000
AFIX   0
C13   1    0.186699    0.348821    0.415321    11.00000    0.04300    0.05538 =
         0.03705    0.00127   -0.00344   -0.01718
AFIX 137
H13A  2    0.190409    0.288042    0.386012    11.00000   -1.50000
H13B  2    0.152575    0.423435    0.405767    11.00000   -1.50000
H13C  2    0.163173    0.303408    0.445138    11.00000   -1.50000
AFIX   0
C14   1    0.324661    0.283192    0.444659    11.00000    0.06074    0.03607 =
         0.04045   -0.00279   -0.00575    0.00649
AFIX 137
H14A  2    0.327107    0.220078    0.416073    11.00000   -1.50000
H14B  2    0.302689    0.240119    0.475491    11.00000   -1.50000
H14C  2    0.378930    0.315742    0.452220    11.00000   -1.50000
AFIX   0
C15   1    0.346630    0.693852    0.383610    11.00000    0.02708    0.02052 =
         0.02381   -0.00270    0.00011   -0.00397

part 1 31
AFIX  66
C16   1    0.261405    0.744213    0.377009    31.00000    0.02410    0.03521 =
         0.02171    0.00844   -0.00170   -0.00341
C17   1    0.207646    0.673176    0.346709    31.00000    0.03105    0.03955 =
         0.02929    0.00830    0.00057   -0.00505
AFIX  43
H17   2    0.224671    0.594663    0.330205    31.00000   -1.20000
AFIX  65

C18   1    0.128976    0.717014    0.340558    31.00000    0.03265    0.04847 =
         0.02793    0.01071   -0.00377   -0.00668
AFIX  43
H18   2    0.092234    0.668463    0.319850    31.00000   -1.20000
AFIX  65

C19   1    0.104065    0.831890    0.364707    31.00000    0.02796    0.05345 =
         0.03025    0.00960   -0.00291    0.00090
AFIX  43
H19   2    0.050297    0.861851    0.360503    31.00000   -1.20000
AFIX  65

C20   1    0.157824    0.902928    0.395007    31.00000    0.02770    0.04520 =
         0.03476    0.00403    0.00286    0.00231
AFIX  43
H20   2    0.140798    0.981440    0.411511    31.00000   -1.20000
AFIX  65

C21   1    0.236494    0.859091    0.401158    31.00000    0.02619    0.04336 =
         0.02826    0.00362   -0.00088    0.00089
AFIX  43
H21   2    0.273236    0.907643    0.421866    31.00000   -1.20000
AFIX  66

part 2 -31
C16A  1    0.261632    0.732515    0.372067   -31.00000    0.02398    0.03510 =
         0.02281    0.00996    0.00428   -0.00204
C17A  1    0.219240    0.657999    0.336131   -31.00000    0.02759    0.04357 =
         0.02744    0.01281   -0.00160   -0.00973
AFIX  43
H17A  2    0.245383    0.588664    0.318222   -31.00000   -1.20000
AFIX  65
C18A  1    0.138596    0.684930    0.326399   -31.00000    0.03296    0.04779 =
         0.02917    0.00707   -0.00544   -0.00484
AFIX  43
H18A  2    0.109623    0.634001    0.301838   -31.00000   -1.20000
AFIX  65
C19A  1    0.100344    0.786377    0.352603   -31.00000    0.02743    0.05193 =
         0.03121    0.00640   -0.00017   -0.00654
AFIX  43
H19A  2    0.045228    0.804783    0.345951   -31.00000   -1.20000
AFIX  65
C20A  1    0.142735    0.860894    0.388539   -31.00000    0.02526    0.05054 =
         0.03227    0.00222   -0.00113   -0.00101
AFIX  43
H20A  2    0.116591    0.930229    0.406448   -31.00000   -1.20000
AFIX  65
C21A  1    0.223379    0.833964    0.398272   -31.00000    0.02630    0.04310 =
         0.02617    0.00753    0.00112    0.00077
AFIX  43
H21A  2    0.252352    0.884893    0.422832   -31.00000   -1.20000
AFIX   0
part 0

C22   1    0.565647    0.659378    0.381158    11.00000    0.02498    0.04466 =
         0.03266    0.01032   -0.00354   -0.00026
C23   1    0.552040    0.785110    0.411671    11.00000    0.03902    0.05834 =
         0.02565    0.00321   -0.00616   -0.01802
AFIX 137
H23A  2    0.591328    0.790469    0.439941    11.00000   -1.50000
H23B  2    0.497468    0.785009    0.426052    11.00000   -1.50000
H23C  2    0.558559    0.860834    0.388672    11.00000   -1.50000
AFIX   0
C24   1    0.560148    0.541663    0.417945    11.00000    0.03354    0.06145 =
         0.04581    0.02687   -0.00195    0.00039
AFIX 137
H24A  2    0.599241    0.552244    0.446097    11.00000   -1.50000
H24B  2    0.571955    0.460904    0.398818    11.00000   -1.50000
H24C  2    0.505733    0.536601    0.432434    11.00000   -1.50000
AFIX   0
C25   1    0.651487    0.662196    0.357390    11.00000    0.02679    0.06055 =
         0.04688    0.02329   -0.00142    0.00140
AFIX 137
H25A  2    0.691468    0.668890    0.385210    11.00000   -1.50000
H25B  2    0.656475    0.738034    0.334291    11.00000   -1.50000
H25C  2    0.660678    0.581440    0.337673    11.00000   -1.50000
AFIX   0
C26   1    0.475494    0.492626    0.297673    11.00000    0.04344    0.02066 =
         0.04903   -0.00634    0.01432   -0.00056
C27   1    0.433384    0.398296    0.335345    11.00000    0.06121    0.02682 =
         0.06636   -0.00653    0.02683   -0.01097
AFIX 137
H27A  2    0.427150    0.312277    0.318876    11.00000   -1.50000
H27B  2    0.380247    0.433235    0.344341    11.00000   -1.50000
H27C  2    0.465903    0.389222    0.366840    11.00000   -1.50000
AFIX   0
C28   1    0.555385    0.432774    0.280274    11.00000    0.06015    0.02995 =
         0.07757   -0.00018    0.03289    0.00589
AFIX 137
H28A  2    0.544928    0.352866    0.260266    11.00000   -1.50000
H28B  2    0.588004    0.411112    0.310751    11.00000   -1.50000
H28C  2    0.584442    0.495972    0.258650    11.00000   -1.50000
AFIX   0
C29   1    0.419818    0.509676    0.250853    11.00000    0.06314    0.04311 =
         0.05423   -0.02106    0.00113   -0.01811
AFIX 137
H29A  2    0.407169    0.423486    0.236135    11.00000   -1.50000
H29B  2    0.446707    0.563633    0.224651    11.00000   -1.50000
H29C  2    0.369940    0.552823    0.261800    11.00000   -1.50000
AFIX   0
C30   1    0.533733    0.766011    0.216043    11.00000    0.02712    0.02804 =
         0.02891    0.00108    0.00280    0.00095
C31   1    0.636828    0.683139    0.157869    11.00000    0.03308    0.04332 =
         0.03734   -0.00225    0.00926    0.00763
AFIX  43
H31   2    0.689001    0.646867    0.153212    11.00000   -1.20000
AFIX   0
C32   1    0.512985    0.760898    0.123243    11.00000    0.03870    0.07951 =
         0.03210    0.00210   -0.00325    0.00622
AFIX  43
H32   2    0.479309    0.779015    0.094348    11.00000   -1.20000
AFIX   0
C33   1    0.486846    0.789920    0.172296    11.00000    0.02893    0.06493 =
         0.02319    0.00107    0.00043    0.00706
AFIX  43
H33   2    0.434978    0.827624    0.176576    11.00000   -1.20000
AFIX   0
C34   1    0.380746    1.012766    0.330872    11.00000    0.05553    0.02735 =
         0.08492    0.00029    0.03660    0.00155
AFIX 137
H34A  2    0.387179    1.085732    0.306513    11.00000   -1.50000
H34B  2    0.421996    1.018788    0.357939    11.00000   -1.50000
H34C  2    0.327230    1.017098    0.346716    11.00000   -1.50000
AFIX   0
C35   1    0.305087    0.839082    0.249968    11.00000    0.03336    0.06798 =
         0.04251    0.02239    0.00345    0.01305
AFIX 137
H35A  2    0.310564    0.903973    0.222189    11.00000   -1.50000
H35B  2    0.254729    0.854548    0.268738    11.00000   -1.50000
H35C  2    0.304419    0.750725    0.235021    11.00000   -1.50000
AFIX   0
C36   1    0.675790    1.043447    0.249731    11.00000    0.03707    0.03715 =
         0.05279    0.00414    0.00138   -0.00979
part 1 21
C37   1    0.052608    0.638744    0.474057    21.00000    0.07124    0.08561 =
         0.07577    0.01936    0.00580    0.00371
AFIX 137
H37A  2    0.050256    0.630901    0.511858    21.00000   -1.50000
H37B  2    0.101250    0.687034    0.464206    21.00000   -1.50000
H37C  2    0.053938    0.551032    0.458550    21.00000   -1.50000
AFIX  66
C38   1   -0.018842    0.709661    0.455391    21.00000    0.04963    0.06053 =
         0.05432    0.01719    0.01119   -0.00452
C39   1   -0.059281    0.666680    0.411385    21.00000    0.04620    0.05918 =
         0.05642    0.00617    0.01519   -0.01429
AFIX  43
H39   2   -0.042489    0.588754    0.394356    21.00000   -1.20000
AFIX  65
C40   1   -0.124289    0.737714    0.392295    21.00000    0.04955    0.07002 =
         0.05852    0.01117    0.00555   -0.01994
AFIX  43
H40   2   -0.151927    0.708338    0.362219    21.00000   -1.20000
AFIX  65
C41   1   -0.148859    0.851731    0.417210    21.00000    0.05515    0.05763 =
         0.06261    0.01456   -0.00437   -0.01144
AFIX  43
H41   2   -0.193290    0.900280    0.404163    21.00000   -1.20000
AFIX  65
C42   1   -0.108421    0.894714    0.461216    21.00000    0.06594    0.05539 =
         0.05283    0.00930    0.00154   -0.00908
AFIX  43
H42   2   -0.125214    0.972639    0.478245    21.00000   -1.20000
AFIX  65
C43   1   -0.043412    0.823680    0.480307    21.00000    0.06028    0.06337 =
         0.05110    0.01188    0.01291   -0.01089
AFIX  43
H43   2   -0.015774    0.853057    0.510383    21.00000   -1.20000
AFIX   0
same 0.01 c37 > C43
part 2 -21
C37A  1   -0.168674    0.768398    0.350229   -21.00000    0.08955    0.11114 =
         0.09027    0.01338   -0.01364   -0.00265
AFIX 137
H37D  2   -0.174632    0.686730    0.330573   -21.00000   -1.50000
H37E  2   -0.148107    0.837420    0.327378   -21.00000   -1.50000
H37F  2   -0.221122    0.794811    0.364094   -21.00000   -1.50000
AFIX   0
C38A  1   -0.112166    0.747840    0.393005   -21.00000    0.05289    0.06810 =
         0.06203    0.01443    0.00888   -0.01706
C39A  1   -0.105459    0.843641    0.430741   -21.00000    0.05903    0.06607 =
         0.06084    0.01368    0.01016   -0.01327
AFIX  43
H39A  2   -0.136939    0.921251    0.428573   -21.00000   -1.20000
AFIX   0
C40A  1   -0.052734    0.825847    0.471598   -21.00000    0.05831    0.06033 =
         0.05551    0.00978    0.01428   -0.00958
AFIX  43
H40A  2   -0.047333    0.891432    0.497510   -21.00000   -1.20000
AFIX   0
C41A  1   -0.007814    0.711514    0.474442   -21.00000    0.05410    0.06267 =
         0.05549    0.01046    0.01439   -0.00816
AFIX  43
H41A  2    0.027871    0.698871    0.502789   -21.00000   -1.20000
AFIX   0
C42A  1   -0.013991    0.614501    0.436432   -21.00000    0.04970    0.06238 =
         0.05515    0.01289    0.00929   -0.01155
AFIX  43
H42A  2    0.017756    0.537154    0.438440   -21.00000   -1.20000
AFIX   0
C43A  1   -0.067453    0.633195    0.395602   -21.00000    0.04947    0.06762 =
         0.05884    0.01384    0.00975   -0.01814
AFIX  43
H43A  2   -0.073301    0.567813    0.369650   -21.00000   -1.20000
AFIX   0
part 0
B1    3    0.505305    0.804015    0.273403    11.00000    0.02907    0.02438 =
         0.02717    0.00173   -0.00127    0.00159
F1    4    0.667602    0.993576    0.202810    11.00000    0.07415    0.05464 =
         0.05691   -0.01127    0.03298   -0.02349
F2    4    0.731328    0.976956    0.274662    11.00000    0.03540    0.05467 =
         0.11567    0.01655   -0.00304   -0.00161
F3    4    0.700174    1.167462    0.244866    11.00000    0.04614    0.04028 =
         0.07277    0.00604    0.00612   -0.02016
N1    5    0.371340    0.635771    0.424351    11.00000    0.02611    0.02366 =
         0.02235    0.00110   -0.00030   -0.00146
N2    5    0.398807    0.720538    0.341786    11.00000    0.02077    0.02473 =
         0.02241    0.00098   -0.00065   -0.00151
O1    6    0.569992    0.899324    0.297408    11.00000    0.03293    0.02385 =
         0.03039    0.00328    0.00105   -0.00689
O2    6    0.598201    1.113683    0.330950    11.00000    0.08673    0.03417 =
         0.03556   -0.00559    0.00500   -0.01686
O3    6    0.522396    1.091139    0.249903    11.00000    0.03496    0.03305 =
         0.05887    0.01284   -0.00486   -0.00430
P1    7    0.491693    0.658515    0.326528    11.00000    0.02389    0.02127 =
         0.02617    0.00224    0.00053   -0.00050
S1    8    0.580435    1.043206    0.285269    11.00000    0.03716    0.02535 =
         0.03335    0.00158    0.00236   -0.00537
SI1   9    0.391838    0.854320    0.295591    11.00000    0.02941    0.02595 =
         0.02990    0.00652    0.00609    0.00547
HKLF 4


REM  scw3167m in P2(1)/n
REM wR2 = 0.178905, GooF = S = 1.01994, Restrained GooF = 0.99522 for all data
REM R1 = 0.060560 for 5576 Fo > 4sig(Fo) and 0.113245 for all 8940 data
REM 593 parameters refined using 580 restraints

END

WGHT      0.0694      3.6031

REM Highest difference peak  0.415,  deepest hole -0.535,  1-sigma level  0.073
Q1    1   0.5279  0.6762  0.3572  11.00000  0.05    0.41
Q2    1  -0.1069  0.7865  0.4172  11.00000  0.05    0.36
Q3    1   0.3376  0.8257  0.2745  11.00000  0.05    0.35
Q4    1   0.3326  0.8813  0.2777  11.00000  0.05    0.35
Q5    1   0.5206  0.3551  0.2505  11.00000  0.05    0.32
Q6    1   0.5579  1.0677  0.3284  11.00000  0.05    0.30
Q7    1  -0.0775  0.8284  0.4503  11.00000  0.05    0.29
Q8    1   0.7027  1.2076  0.2794  11.00000  0.05    0.29
Q9    1   0.5594  1.0194  0.2438  11.00000  0.05    0.27
Q10   1   0.4049  0.4631  0.2884  11.00000  0.05    0.26
Q11   1   0.6844  0.6073  0.3636  11.00000  0.05    0.26
Q12   1   0.6055  1.1147  0.3066  11.00000  0.05    0.26
Q13   1   0.4603  0.7245  0.0902  11.00000  0.05    0.26
Q14   1   0.3599  1.0842  0.2867  11.00000  0.05    0.26
Q15   1  -0.1184  0.6525  0.3468  11.00000  0.05    0.26
Q16   1   0.5154  0.7480  0.2437  11.00000  0.05    0.26
Q17   1   0.2792  0.3286  0.4333  11.00000  0.05    0.26
Q18   1   0.4848  0.5415  0.3176  11.00000  0.05    0.25
Q19   1   0.2259  0.3772  0.4418  11.00000  0.05    0.25
Q20   1   0.4466  0.8164  0.2763  11.00000  0.05    0.25
;
_shelx_res_checksum              8959
####################################################################### 
# 
# This file contains crystal structure data downloaded from the 
# Cambridge Structural Database (CSD) hosted by the Cambridge 
# Crystallographic Data Centre (CCDC).
# 
# Full information about CCDC data access policies and citation 
# guidelines are available at http://www.ccdc.cam.ac.uk/access/V1 
# 
# Audit and citation data items may have been added by the CCDC. 
# Please retain this information to preserve the provenance of 
# this file and to allow appropriate attribution of the data. 
# 
#######################################################################

data_scw3260m
_database_code_depnum_ccdc_archive 'CCDC 2394600'
loop_
_audit_author_name
_audit_author_address
'Cheuk-Wai So'
;Nanyang Technological University
Singapore
;
_audit_update_record             
;
2024-10-29 deposited with the CCDC.	2025-03-10 downloaded from the CCDC.
;
_chemical_name_systematic        ?
_chemical_name_common            ?
_chemical_formula_moiety         ?
_chemical_formula_sum            'C47 H61 B Ir N2 P Si'
_chemical_formula_iupac          ?
_chemical_formula_weight         916.04

_chemical_melting_point          ?

_space_group_crystal_system      triclinic
_space_group_IT_number           2
_space_group_name_H-M_alt        'P -1'
_space_group_name_Hall           '-P 1'
loop_
_space_group_symop_operation_xyz
'x, y, z'
'-x, -y, -z'

_cell_length_a                   15.2155(19)
_cell_length_b                   15.695(2)
_cell_length_c                   18.597(2)
_cell_angle_alpha                90.735(4)
_cell_angle_beta                 105.707(4)
_cell_angle_gamma                98.278(4)
_cell_volume                     4224.5(9)
_cell_formula_units_Z            4
_cell_measurement_reflns_used    9799
_cell_measurement_theta_min      2.2708
_cell_measurement_theta_max      27.0745
_cell_measurement_temperature    100.(2)

_exptl_crystal_description       plate
_exptl_crystal_colour            orange
_exptl_crystal_size_max          0.120
_exptl_crystal_size_mid          0.060
_exptl_crystal_size_min          0.010
_exptl_crystal_density_diffrn    1.440
_exptl_crystal_density_meas      ?
_exptl_crystal_density_method    'not measured'
_exptl_crystal_F_000             1872

_exptl_absorpt_coefficient_mu    3.261
_exptl_absorpt_correction_type   Multi-Scan
_exptl_absorpt_process_details   
;
Krause, L., Herbst-Irmer, R., Sheldrick, G. M., Stalke, D. (2015).
"Comparison of silver and molybdenum microfocus X-ray sources for
single-crystal structure determination"
J. Appl. Cryst. 48, 3-10.
doi:10.1107/S1600576714022985
;
_exptl_absorpt_correction_T_min  0.33
_exptl_absorpt_correction_T_max  0.97

_exptl_special_details           
;
;

_diffrn_ambient_temperature      100.(2)

_diffrn_source                   'Incoatec microfocus source'
_diffrn_source_type              'Bruker D8 Quest'
_diffrn_source_power             0.07
_diffrn_source_current           1.4
_diffrn_source_voltage           50

_diffrn_radiation_probe          X-ray
_diffrn_radiation_type           MoK\a
_diffrn_radiation_wavelength     0.71073
_diffrn_radiation_monochromator  'Multilayer Mirror'

_diffrn_measurement_device       'four-circle diffractometer'
_diffrn_measurement_device_type  'Photon II CPADs detector'
_diffrn_measurement_method       'phi and omega scans'

_diffrn_detector_area_resol_mean 7.3910

_diffrn_reflns_number            135351
_diffrn_reflns_av_R_equivalents  0.1601
_diffrn_reflns_av_unetI/netI     0.0869
_diffrn_reflns_theta_min         2.04
_diffrn_reflns_theta_max         27.00
_diffrn_reflns_theta_full        25.24
_diffrn_measured_fraction_theta_max 0.999
_diffrn_measured_fraction_theta_full 0.999
_diffrn_reflns_limit_h_min       -19
_diffrn_reflns_limit_h_max       19
_diffrn_reflns_limit_k_min       -20
_diffrn_reflns_limit_k_max       20
_diffrn_reflns_limit_l_min       -23
_diffrn_reflns_limit_l_max       23

_refine_special_details          
;
;

_reflns_number_total             18422
_reflns_number_gt                13299
_reflns_threshold_expression     'I > 2\s(I)'
_reflns_Friedel_coverage         0.000
_reflns_Friedel_fraction_max     .
_reflns_Friedel_fraction_full    .

_refine_ls_structure_factor_coef Fsqd
_refine_ls_matrix_type           full
_refine_ls_R_factor_all          0.0780
_refine_ls_R_factor_gt           0.0486
_refine_ls_wR_factor_gt          0.1054
_refine_ls_wR_factor_ref         0.1244
_refine_ls_goodness_of_fit_ref   1.044
_refine_ls_restrained_S_all      1.044
_refine_ls_number_reflns         18422
_refine_ls_number_parameters     971
_refine_ls_number_restraints     0
_refine_ls_number_constraints    ?
_refine_ls_hydrogen_treatment    constr
_refine_ls_weighting_scheme      calc
_refine_ls_weighting_details     
'w=1/[\s^2^(Fo^2^)+(0.0078P)^2^+13.2402P] where P=(Fo^2^+2Fc^2^)/3'

_atom_sites_solution_hydrogens   geom
_atom_sites_solution_primary     dual
_atom_sites_solution_secondary   ?

_refine_ls_shift/su_max          0.002
_refine_ls_shift/su_mean         0.000
_refine_diff_density_max         2.272
_refine_diff_density_min         -1.339
_refine_ls_extinction_method     none
_refine_ls_extinction_coef       ?

loop_
_atom_type_symbol
_atom_type_description
_atom_type_scat_dispersion_real
_atom_type_scat_dispersion_imag
_atom_type_scat_source
C C 0.0033 0.0016 'International Tables Vol C Tables 4.2.6.8 and 6.1.1.4'
H H 0.0000 0.0000 'International Tables Vol C Tables 4.2.6.8 and 6.1.1.4'
B B 0.0013 0.0007 'International Tables Vol C Tables 4.2.6.8 and 6.1.1.4'
Ir Ir -1.4442 7.9887 'International Tables Vol C Tables 4.2.6.8 and 6.1.1.4'
N N 0.0061 0.0033 'International Tables Vol C Tables 4.2.6.8 and 6.1.1.4'
P P 0.1023 0.0942 'International Tables Vol C Tables 4.2.6.8 and 6.1.1.4'
Si Si 0.0817 0.0704 'International Tables Vol C Tables 4.2.6.8 and 6.1.1.4'

_computing_data_collection       'APEX4 (Ver 2021.4-0, Bruker AXS Inc., 2021)'
_computing_cell_refinement       'SAINT V8.40B (Bruker AXS LLC, 2019)'
_computing_data_reduction        'SAINT V8.40B (Bruker AXS LLC, 2019)'
_computing_structure_solution    'XT, VERSION 2018/2'
_computing_structure_refinement  'SHELXL-2018/3 (Sheldrick, 2018)'
_computing_molecular_graphics    'shelXle (C.B. Huebschle, rev 1242)'
_computing_publication_material  'APEX4 (Ver 2021.4-0, Bruker AXS Inc., 2021)'

loop_
_atom_site_type_symbol
_atom_site_label
_atom_site_fract_x
_atom_site_fract_y
_atom_site_fract_z
_atom_site_U_iso_or_equiv
_atom_site_adp_type
_atom_site_calc_flag
_atom_site_refinement_flags_adp
_atom_site_refinement_flags_occupancy
_atom_site_refinement_flags_posn
_atom_site_occupancy
_atom_site_disorder_assembly
_atom_site_disorder_group
C C1 0.3625(4) 0.4205(4) 0.0944(3) 0.0310(13) Uani d . . . 1 . .
H H1A 0.318980 0.369267 0.099626 0.037000 Uiso calc U . R 1 . .
H H1B 0.326311 0.461197 0.063504 0.037000 Uiso calc U . R 1 . .
C C2 0.4316(4) 0.3928(4) 0.0544(3) 0.0328(14) Uani d . . . 1 . .
H H2 0.473838 0.446129 0.049688 0.039000 Uiso calc U . R 1 . .
C C01G 0.9726(4) 0.7409(4) 0.5812(3) 0.0323(13) Uani d . . . 1 . .
H H01G 0.941814 0.721121 0.530913 0.039000 Uiso calc U . R 1 . .
C C3 0.4907(4) 0.3341(4) 0.1037(3) 0.0296(13) Uani d . . . 1 . .
C C4 0.4921(4) 0.2502(4) 0.0813(3) 0.0319(13) Uani d . . . 1 . .
H H4 0.459006 0.228857 0.031973 0.038000 Uiso calc U . R 1 . .
C C5 0.5419(5) 0.1964(4) 0.1307(4) 0.0371(15) Uani d . . . 1 . .
H H5 0.544026 0.139334 0.114330 0.045000 Uiso calc U . R 1 . .
C C6 0.5880(4) 0.2262(4) 0.2032(3) 0.0317(13) Uani d . . . 1 . .
H H6 0.619597 0.188318 0.236717 0.038000 Uiso calc U . R 1 . .
C C7 0.5893(4) 0.3108(4) 0.2285(3) 0.0285(13) Uani d . . . 1 . .
C C8 0.5418(4) 0.3655(4) 0.1768(3) 0.0275(12) Uani d . . . 1 . .
C C9 0.6369(4) 0.3395(4) 0.3092(3) 0.0305(13) Uani d . . . 1 . .
H H9 0.641710 0.403601 0.314387 0.037000 Uiso calc U . R 1 . .
C C10 0.5792(5) 0.2990(4) 0.3607(4) 0.0384(15) Uani d . . . 1 . .
H H10A 0.609841 0.319640 0.412680 0.058000 Uiso calc U . R 1 . .
H H10B 0.573784 0.236044 0.356506 0.058000 Uiso calc U . R 1 . .
H H10C 0.517457 0.315735 0.345559 0.058000 Uiso calc U . R 1 . .
C C11 0.7355(4) 0.3161(4) 0.3345(4) 0.0377(15) Uani d . . . 1 . .
H H11A 0.766968 0.342309 0.384648 0.057000 Uiso calc U . R 1 . .
H H11B 0.770092 0.337816 0.299375 0.057000 Uiso calc U . R 1 . .
H H11C 0.731911 0.253284 0.335493 0.057000 Uiso calc U . R 1 . .
C C12 0.6161(4) 0.5138(4) 0.2177(3) 0.0254(12) Uani d . . . 1 . .
C C13 0.7037(4) 0.4940(4) 0.2014(3) 0.0274(12) Uani d . . . 1 . .
C C14 0.7865(4) 0.5134(4) 0.2561(3) 0.0299(13) Uani d . . . 1 . .
H H14 0.787335 0.535344 0.304209 0.036000 Uiso calc U . R 1 . .
C C15 0.8691(4) 0.5009(4) 0.2413(4) 0.0345(14) Uani d . . . 1 . .
H H15 0.925605 0.512705 0.279747 0.041000 Uiso calc U . R 1 . .
C C16 0.8689(4) 0.4718(4) 0.1717(4) 0.0349(14) Uani d . . . 1 . .
H H16 0.925372 0.465833 0.160912 0.042000 Uiso calc U . R 1 . .
C C17 0.7857(5) 0.4510(4) 0.1170(4) 0.0378(15) Uani d . . . 1 . .
H H17 0.785547 0.429652 0.068962 0.045000 Uiso calc U . R 1 . .
C C18 0.7030(4) 0.4608(4) 0.1309(4) 0.0323(13) Uani d . . . 1 . .
H H18 0.646403 0.445209 0.093119 0.039000 Uiso calc U . R 1 . .
C C19 0.5004(4) 0.5066(4) 0.3656(3) 0.0318(13) Uani d . . . 1 . .
H H19A 0.498549 0.490877 0.416601 0.038000 Uiso calc U . R 1 . .
H H19B 0.538742 0.468492 0.349362 0.038000 Uiso calc U . R 1 . .
C C20 0.5528(4) 0.5993(4) 0.3725(3) 0.0308(13) Uani d . . . 1 . .
C C21 0.6541(4) 0.5977(4) 0.4171(3) 0.0364(14) Uani d . . . 1 . .
H H21A 0.655762 0.571788 0.464998 0.055000 Uiso calc U . R 1 . .
H H21B 0.687602 0.656765 0.426229 0.055000 Uiso calc U . R 1 . .
H H21C 0.683334 0.563596 0.388315 0.055000 Uiso calc U . R 1 . .
C C22 0.5099(4) 0.6590(4) 0.4148(3) 0.0332(14) Uani d . . . 1 . .
H H22A 0.501269 0.632007 0.460190 0.050000 Uiso calc U . R 1 . .
H H22B 0.449919 0.668797 0.382727 0.050000 Uiso calc U . R 1 . .
H H22C 0.551033 0.714203 0.428623 0.050000 Uiso calc U . R 1 . .
C C23 0.5826(4) 0.7512(4) 0.2701(3) 0.0314(13) Uani d . . . 1 . .
C C24 0.5952(4) 0.7628(4) 0.1915(3) 0.0327(14) Uani d . . . 1 . .
H H24A 0.617965 0.823498 0.186436 0.049000 Uiso calc U . R 1 . .
H H24B 0.535717 0.745460 0.154004 0.049000 Uiso calc U . R 1 . .
H H24C 0.639812 0.726956 0.183729 0.049000 Uiso calc U . R 1 . .
C C25 0.5108(4) 0.8056(4) 0.2812(4) 0.0353(14) Uani d . . . 1 . .
H H25A 0.532725 0.866629 0.276859 0.053000 Uiso calc U . R 1 . .
H H25B 0.501547 0.797252 0.330967 0.053000 Uiso calc U . R 1 . .
H H25C 0.452121 0.787665 0.242972 0.053000 Uiso calc U . R 1 . .
C C26 0.6762(4) 0.7808(4) 0.3272(4) 0.0372(15) Uani d . . . 1 . .
H H26A 0.700893 0.839208 0.317094 0.056000 Uiso calc U . R 1 . .
H H26B 0.719351 0.741369 0.323160 0.056000 Uiso calc U . R 1 . .
H H26C 0.668371 0.780638 0.377768 0.056000 Uiso calc U . R 1 . .
C C27 0.3580(4) 0.6500(4) 0.1593(3) 0.0284(12) Uani d . . . 1 . .
C C28 0.3678(4) 0.6586(4) 0.0869(3) 0.0325(14) Uani d . . . 1 . .
H H28 0.409321 0.627351 0.071740 0.039000 Uiso calc U . R 1 . .
C C29 0.3190(5) 0.7111(4) 0.0364(4) 0.0363(15) Uani d . . . 1 . .
H H29 0.328806 0.716358 -0.011737 0.044000 Uiso calc U . R 1 . .
C C30 0.2559(4) 0.7558(4) 0.0563(4) 0.0378(15) Uani d . . . 1 . .
H H30 0.222598 0.792017 0.022057 0.045000 Uiso calc U . R 1 . .
C C31 0.2424(5) 0.7468(4) 0.1268(4) 0.0403(16) Uani d . . . 1 . .
H H31 0.198558 0.776277 0.140673 0.048000 Uiso calc U . R 1 . .
C C32 0.2925(4) 0.6950(4) 0.1773(3) 0.0313(13) Uani d . . . 1 . .
H H32 0.282186 0.689885 0.225338 0.038000 Uiso calc U . R 1 . .
C C33 0.3088(5) 0.4930(4) 0.3868(4) 0.0384(15) Uani d . . . 1 . .
H H33 0.352020 0.531782 0.428464 0.046000 Uiso calc U . R 1 . .
C C34 0.3317(5) 0.4082(4) 0.3837(3) 0.0385(15) Uani d . . . 1 . .
H H34 0.387642 0.399105 0.424122 0.046000 Uiso calc U . R 1 . .
C C35 0.2596(5) 0.3277(4) 0.3612(4) 0.0463(18) Uani d . . . 1 . .
H H35A 0.290982 0.277369 0.357806 0.056000 Uiso calc U . R 1 . .
H H35B 0.227082 0.317738 0.400512 0.056000 Uiso calc U . R 1 . .
C C036 0.3829(5) 0.3551(5) -0.0245(4) 0.0454(17) Uani d . . . 1 . .
H H03A 0.428858 0.341100 -0.049004 0.068000 Uiso calc U . R 1 . .
H H03B 0.348032 0.397322 -0.053021 0.068000 Uiso calc U . R 1 . .
H H03C 0.340453 0.302605 -0.022156 0.068000 Uiso calc U . R 1 . .
C C36 0.1894(5) 0.3344(4) 0.2871(4) 0.0407(16) Uani d . . . 1 . .
H H36A 0.134552 0.354296 0.296732 0.049000 Uiso calc U . R 1 . .
H H36B 0.169256 0.276361 0.261533 0.049000 Uiso calc U . R 1 . .
C C37 0.2256(4) 0.3953(4) 0.2356(4) 0.0360(15) Uani d . . . 1 . .
H H37 0.222963 0.367972 0.186081 0.043000 Uiso calc U . R 1 . .
C C38 0.2164(4) 0.4825(4) 0.2340(4) 0.0378(15) Uani d . . . 1 . .
H H38 0.207773 0.506400 0.183381 0.045000 Uiso calc U . R 1 . .
C C39 0.1719(5) 0.5264(4) 0.2842(4) 0.0437(17) Uani d . . . 1 . .
H H39A 0.104520 0.505787 0.268507 0.052000 Uiso calc U . R 1 . .
H H39B 0.181279 0.589238 0.277607 0.052000 Uiso calc U . R 1 . .
C C40 0.2093(5) 0.5107(4) 0.3671(4) 0.0476(19) Uani d . . . 1 . .
H H40A 0.206234 0.561969 0.397372 0.057000 Uiso calc U . R 1 . .
H H40B 0.169753 0.460979 0.380095 0.057000 Uiso calc U . R 1 . .
C C41 0.8481(4) 0.9175(4) 0.5879(3) 0.0330(14) Uani d . . . 1 . .
H H41A 0.801057 0.867121 0.588685 0.040000 Uiso calc U . R 1 . .
H H41B 0.816688 0.960782 0.556805 0.040000 Uiso calc U . R 1 . .
C C42 0.9217(4) 0.8888(4) 0.5530(3) 0.0337(14) Uani d . . . 1 . .
H H42 0.967728 0.941050 0.552598 0.040000 Uiso calc U . R 1 . .
C C43 0.8804(5) 0.8542(5) 0.4734(4) 0.0431(16) Uani d . . . 1 . .
H H43A 0.929231 0.838312 0.453057 0.065000 Uiso calc U . R 1 . .
H H43B 0.850874 0.898556 0.443473 0.065000 Uiso calc U . R 1 . .
H H43C 0.834249 0.803275 0.471791 0.065000 Uiso calc U . R 1 . .
C C44 0.9728(4) 0.8251(4) 0.6039(3) 0.0289(13) Uani d . . . 1 . .
C C45 1.0158(4) 0.6853(4) 0.6298(4) 0.0359(15) Uani d . . . 1 . .
H H45 1.015761 0.628024 0.612635 0.043000 Uiso calc U . R 1 . .
C C46 1.0597(4) 0.7116(4) 0.7039(4) 0.0325(13) Uani d . . . 1 . .
H H46 1.088512 0.671995 0.737154 0.039000 Uiso calc U . R 1 . .
C C47 1.0619(4) 0.7966(4) 0.7301(3) 0.0296(13) Uani d . . . 1 . .
C C48 1.0197(4) 0.8538(4) 0.6783(3) 0.0280(12) Uani d . . . 1 . .
C C49 1.1053(4) 0.8210(4) 0.8122(4) 0.0328(14) Uani d . . . 1 . .
H H49 1.109014 0.884788 0.819492 0.039000 Uiso calc U . R 1 . .
C C50 1.0450(5) 0.7776(4) 0.8595(4) 0.0389(15) Uani d . . . 1 . .
H H50A 1.071093 0.798724 0.911867 0.058000 Uiso calc U . R 1 . .
H H50B 1.043168 0.714982 0.855750 0.058000 Uiso calc U . R 1 . .
H H50C 0.982203 0.791304 0.841123 0.058000 Uiso calc U . R 1 . .
C C51 1.2031(5) 0.7995(4) 0.8389(4) 0.0386(15) Uani d . . . 1 . .
H H51A 1.232028 0.823542 0.890129 0.058000 Uiso calc U . R 1 . .
H H51B 1.239453 0.824381 0.805925 0.058000 Uiso calc U . R 1 . .
H H51C 1.200846 0.736758 0.837679 0.058000 Uiso calc U . R 1 . .
C C52 1.0969(4) 1.0007(4) 0.7253(3) 0.0267(12) Uani d . . . 1 . .
C C53 1.1850(4) 0.9799(4) 0.7113(3) 0.0287(13) Uani d . . . 1 . .
C C54 1.1878(4) 0.9491(4) 0.6418(4) 0.0331(14) Uani d . . . 1 . .
H H54 1.132071 0.934164 0.602976 0.040000 Uiso calc U . R 1 . .
C C55 1.2712(4) 0.9401(4) 0.6288(4) 0.0370(15) Uani d . . . 1 . .
H H55 1.272606 0.920564 0.580660 0.044000 Uiso calc U . R 1 . .
C C56 1.3528(4) 0.9592(4) 0.6853(4) 0.0357(15) Uani d . . . 1 . .
H H56 1.409960 0.953057 0.675908 0.043000 Uiso calc U . R 1 . .
C C57 1.3508(4) 0.9872(4) 0.7551(4) 0.0339(14) Uani d . . . 1 . .
H H57 1.406457 0.998470 0.794541 0.041000 Uiso calc U . R 1 . .
C C58 1.2668(4) 0.9992(4) 0.7682(3) 0.0313(13) Uani d . . . 1 . .
H H58 1.265757 1.020470 0.816011 0.038000 Uiso calc U . R 1 . .
C C59 0.9619(4) 0.9877(4) 0.8617(3) 0.0339(14) Uani d . . . 1 . .
H H59A 0.953275 0.969571 0.910430 0.041000 Uiso calc U . R 1 . .
H H59B 0.999770 0.948134 0.846862 0.041000 Uiso calc U . R 1 . .
C C60 1.0212(4) 1.0787(4) 0.8761(3) 0.0319(13) Uani d . . . 1 . .
C C61 0.9801(5) 1.1376(4) 0.9199(4) 0.0362(14) Uani d . . . 1 . .
H H61A 0.972984 1.110294 0.965448 0.054000 Uiso calc U . R 1 . .
H H61B 0.919594 1.147550 0.888886 0.054000 Uiso calc U . R 1 . .
H H61C 1.021369 1.192838 0.933309 0.054000 Uiso calc U . R 1 . .
C C62 1.1198(4) 1.0684(4) 0.9230(4) 0.0370(15) Uani d . . . 1 . .
H H62A 1.116302 1.038815 0.968443 0.055000 Uiso calc U . R 1 . .
H H62B 1.157369 1.125421 0.936742 0.055000 Uiso calc U . R 1 . .
H H62C 1.148215 1.034414 0.893423 0.055000 Uiso calc U . R 1 . .
C C63 1.0673(4) 1.2368(4) 0.7851(4) 0.0322(14) Uani d . . . 1 . .
C C64 0.9953(4) 1.2922(4) 0.7965(4) 0.0334(14) Uani d . . . 1 . .
H H64A 1.017197 1.353100 0.791442 0.050000 Uiso calc U . R 1 . .
H H64B 0.986885 1.284614 0.846578 0.050000 Uiso calc U . R 1 . .
H H64C 0.936287 1.274007 0.758798 0.050000 Uiso calc U . R 1 . .
C C65 1.1587(4) 1.2610(4) 0.8463(4) 0.0384(15) Uani d . . . 1 . .
H H65A 1.186005 1.320191 0.840729 0.058000 Uiso calc U . R 1 . .
H H65B 1.201406 1.221425 0.841811 0.058000 Uiso calc U . R 1 . .
H H65C 1.147014 1.256939 0.895556 0.058000 Uiso calc U . R 1 . .
C C66 1.0852(5) 1.2537(4) 0.7088(4) 0.0366(15) Uani d . . . 1 . .
H H66A 1.109351 1.314771 0.707299 0.055000 Uiso calc U . R 1 . .
H H66B 1.027303 1.238581 0.669114 0.055000 Uiso calc U . R 1 . .
H H66C 1.130443 1.218350 0.701211 0.055000 Uiso calc U . R 1 . .
C C67 0.8497(4) 1.1445(4) 0.6545(3) 0.0276(12) Uani d . . . 1 . .
C C68 0.8727(4) 1.1519(4) 0.5866(3) 0.0322(13) Uani d . . . 1 . .
H H68 0.916344 1.118743 0.577131 0.039000 Uiso calc U . R 1 . .
C C69 0.8339(5) 1.2063(4) 0.5327(4) 0.0388(16) Uani d . . . 1 . .
H H69 0.853084 1.211820 0.488276 0.047000 Uiso calc U . R 1 . .
C C70 0.7671(5) 1.2524(4) 0.5438(4) 0.0421(17) Uani d . . . 1 . .
H H70 0.739389 1.288754 0.506580 0.050000 Uiso calc U . R 1 . .
C C71 0.7412(5) 1.2451(4) 0.6093(4) 0.0397(16) Uani d . . . 1 . .
H H71 0.695505 1.276632 0.617153 0.048000 Uiso calc U . R 1 . .
C C72 0.7811(4) 1.1924(4) 0.6634(4) 0.0332(14) Uani d . . . 1 . .
H H72 0.761893 1.188123 0.707990 0.040000 Uiso calc U . R 1 . .
C C73 0.7632(5) 0.9859(5) 0.8681(4) 0.0471(18) Uani d . . . 1 . .
H H73 0.803281 1.022660 0.912503 0.057000 Uiso calc U . R 1 . .
C C74 0.7804(5) 0.9000(4) 0.8665(4) 0.0409(16) Uani d . . . 1 . .
H H74 0.831178 0.888141 0.910385 0.049000 Uiso calc U . R 1 . .
C C75 0.7073(5) 0.8223(5) 0.8383(4) 0.0518(19) Uani d . . . 1 . .
H H75A 0.668643 0.812702 0.873449 0.062000 Uiso calc U . R 1 . .
H H75B 0.737519 0.770759 0.837023 0.062000 Uiso calc U . R 1 . .
C C76 0.6454(5) 0.8332(5) 0.7602(5) 0.051(2) Uani d . . . 1 . .
H H76A 0.623974 0.775889 0.733383 0.061000 Uiso calc U . R 1 . .
H H76B 0.590351 0.856993 0.765008 0.061000 Uiso calc U . R 1 . .
C C77 0.6944(4) 0.8925(4) 0.7140(4) 0.0410(16) Uani d . . . 1 . .
H H77 0.697218 0.864730 0.666167 0.049000 Uiso calc U . R 1 . .
C C78 0.6896(4) 0.9798(4) 0.7112(4) 0.0411(16) Uani d . . . 1 . .
H H78 0.689438 1.003875 0.661637 0.049000 Uiso calc U . R 1 . .
C C79 0.6416(5) 1.0281(4) 0.7564(4) 0.0458(18) Uani d . . . 1 . .
H H79A 0.658042 1.090717 0.751798 0.055000 Uiso calc U . R 1 . .
H H79B 0.573934 1.012762 0.734861 0.055000 Uiso calc U . R 1 . .
C C80 0.6657(5) 1.0094(5) 0.8384(5) 0.0499(19) Uani d . . . 1 . .
H H80A 0.620152 0.961233 0.846125 0.060000 Uiso calc U . R 1 . .
H H80B 0.660871 1.060800 0.867651 0.060000 Uiso calc U . R 1 . .
C C81 0.4366(6) 0.0500(5) -0.0392(4) 0.0478(18) Uani d . . . 1 . .
H H81 0.393280 0.084077 -0.066203 0.057000 Uiso calc U . R 1 . .
C C82 0.5284(5) 0.0687(5) -0.0379(4) 0.0454(17) Uani d . . . 1 . .
H H82 0.548205 0.116189 -0.063921 0.055000 Uiso calc U . R 1 . .
C C83 0.5919(6) 0.0191(5) 0.0009(4) 0.0516(19) Uani d . . . 1 . .
H H83 0.654923 0.032224 0.001188 0.062000 Uiso calc U . R 1 . .
C C84 0.0947(5) 0.5098(5) 0.5113(4) 0.0473(18) Uani d . . . 1 . .
H H84 0.159665 0.516547 0.518928 0.057000 Uiso calc U . R 1 . .
C C85 0.0510(5) 0.4465(4) 0.5472(4) 0.0431(17) Uani d . . . 1 . .
H H85 0.085923 0.409816 0.579750 0.052000 Uiso calc U . R 1 . .
C C86 -0.0433(5) 0.4378(5) 0.5350(4) 0.0461(18) Uani d . . . 1 . .
H H86 -0.073205 0.394539 0.559217 0.055000 Uiso calc U . R 1 . .
C C87 0.9350(6) 0.5487(6) 0.9646(5) 0.074(3) Uani d . . . 1 . .
H H87 0.890154 0.582627 0.939754 0.089000 Uiso calc U . R 1 . .
C C88 1.0232(6) 0.5885(6) 1.0020(4) 0.062(2) Uani d . . . 1 . .
H H88 1.038554 0.649431 1.003331 0.074000 Uiso calc U . R 1 . .
C C89 1.0883(6) 0.5395(6) 1.0370(5) 0.061(2) Uani d . . . 1 . .
H H89 1.149105 0.566357 1.062326 0.073000 Uiso calc U . R 1 . .
C C90 0.5688(7) 0.9551(7) 0.4925(7) 0.089(4) Uani d . . . 1 . .
H H90 0.615544 0.924357 0.485532 0.106000 Uiso calc U . R 1 . .
C C91 0.4776(7) 0.9137(7) 0.4804(6) 0.080(3) Uani d . . . 1 . .
H H91 0.463091 0.853373 0.468656 0.096000 Uiso calc U . R 1 . .
C C92 0.4110(6) 0.9586(6) 0.4851(4) 0.058(2) Uani d . . . 1 . .
H H92 0.348772 0.930611 0.472828 0.070000 Uiso calc U . R 1 . .
B B1 0.4175(5) 0.5940(4) 0.2197(4) 0.0272(14) Uani d . . . 1 . .
B B2 0.8984(5) 1.0861(4) 0.7182(4) 0.0266(14) Uani d . . . 1 . .
Ir Ir1 0.36318(2) 0.47395(2) 0.29426(2) 0.02852(7) Uani d . . . 1 . .
Ir Ir2 0.82987(2) 0.96412(2) 0.78300(2) 0.02960(8) Uani d . . . 1 . .
N N1 0.5383(3) 0.4528(3) 0.1975(3) 0.0267(10) Uani d . . . 1 . .
N N2 0.6242(3) 0.5902(3) 0.2489(3) 0.0284(11) Uani d . . . 1 . .
N N3 1.0179(3) 0.9414(3) 0.7014(3) 0.0263(10) Uani d . . . 1 . .
N N4 1.1049(3) 1.0754(3) 0.7587(3) 0.0309(11) Uani d . . . 1 . .
P P1 0.54289(10) 0.63404(9) 0.27579(8) 0.0262(3) Uani d . . . 1 . .
P P2 1.02168(11) 1.11978(9) 0.78258(9) 0.0265(3) Uani d . . . 1 . .
Si Si1 0.42332(11) 0.47343(10) 0.18922(9) 0.0254(3) Uani d . . . 1 . .
Si Si2 0.90298(11) 0.96526(10) 0.68644(9) 0.0267(3) Uani d . . . 1 . .

loop_
_atom_site_aniso_label
_atom_site_aniso_U_11
_atom_site_aniso_U_22
_atom_site_aniso_U_33
_atom_site_aniso_U_12
_atom_site_aniso_U_13
_atom_site_aniso_U_23
C1 0.029(3) 0.027(3) 0.034(3) 0.001(2) 0.004(3) -0.001(2)
C2 0.037(4) 0.033(3) 0.028(3) 0.005(3) 0.007(3) 0.003(2)
C01G 0.031(3) 0.033(3) 0.033(3) 0.006(3) 0.009(3) -0.005(3)
C3 0.026(3) 0.036(3) 0.029(3) 0.006(3) 0.010(2) -0.001(2)
C4 0.028(3) 0.036(3) 0.028(3) 0.001(3) 0.006(3) -0.006(3)
C5 0.040(4) 0.028(3) 0.047(4) 0.007(3) 0.018(3) -0.005(3)
C6 0.028(3) 0.031(3) 0.037(3) 0.009(3) 0.010(3) 0.005(3)
C7 0.019(3) 0.028(3) 0.040(3) 0.004(2) 0.012(3) 0.003(2)
C8 0.030(3) 0.023(3) 0.031(3) 0.005(2) 0.010(3) -0.003(2)
C9 0.029(3) 0.026(3) 0.035(3) 0.006(2) 0.005(3) 0.004(2)
C10 0.037(4) 0.040(4) 0.036(3) 0.009(3) 0.005(3) 0.011(3)
C11 0.032(4) 0.034(3) 0.045(4) 0.010(3) 0.007(3) 0.005(3)
C12 0.023(3) 0.025(3) 0.029(3) 0.006(2) 0.006(2) 0.005(2)
C13 0.025(3) 0.025(3) 0.033(3) 0.005(2) 0.009(3) 0.004(2)
C14 0.033(3) 0.024(3) 0.035(3) 0.007(2) 0.011(3) 0.002(2)
C15 0.028(3) 0.027(3) 0.047(4) 0.007(3) 0.006(3) 0.002(3)
C16 0.022(3) 0.033(3) 0.051(4) 0.002(3) 0.014(3) -0.001(3)
C17 0.040(4) 0.026(3) 0.050(4) 0.005(3) 0.016(3) -0.006(3)
C18 0.028(3) 0.032(3) 0.037(3) 0.003(3) 0.010(3) 0.000(3)
C19 0.027(3) 0.038(3) 0.032(3) 0.004(3) 0.009(3) 0.004(3)
C20 0.029(3) 0.033(3) 0.030(3) 0.007(3) 0.006(3) -0.001(2)
C21 0.033(4) 0.044(4) 0.031(3) 0.009(3) 0.004(3) 0.000(3)
C22 0.035(4) 0.032(3) 0.033(3) 0.005(3) 0.009(3) -0.003(3)
C23 0.029(3) 0.024(3) 0.039(3) 0.002(2) 0.007(3) -0.003(2)
C24 0.032(3) 0.026(3) 0.040(3) -0.003(3) 0.013(3) 0.003(3)
C25 0.031(3) 0.026(3) 0.046(4) 0.006(3) 0.006(3) 0.001(3)
C26 0.030(4) 0.035(3) 0.043(4) 0.002(3) 0.005(3) -0.002(3)
C27 0.027(3) 0.024(3) 0.034(3) 0.002(2) 0.010(3) 0.001(2)
C28 0.028(3) 0.032(3) 0.035(3) 0.001(3) 0.006(3) 0.001(3)
C29 0.040(4) 0.032(3) 0.031(3) -0.002(3) 0.004(3) 0.006(3)
C30 0.031(4) 0.032(3) 0.040(4) 0.005(3) -0.007(3) 0.007(3)
C31 0.031(4) 0.040(4) 0.051(4) 0.012(3) 0.010(3) 0.005(3)
C32 0.033(3) 0.028(3) 0.033(3) 0.006(3) 0.007(3) 0.002(2)
C33 0.045(4) 0.043(4) 0.030(3) 0.005(3) 0.017(3) -0.002(3)
C34 0.055(4) 0.036(4) 0.028(3) 0.002(3) 0.018(3) 0.006(3)
C35 0.061(5) 0.032(4) 0.055(4) 0.002(3) 0.033(4) 0.008(3)
C036 0.046(4) 0.049(4) 0.038(4) 0.009(3) 0.005(3) -0.009(3)
C36 0.041(4) 0.035(4) 0.047(4) 0.002(3) 0.014(3) -0.003(3)
C37 0.030(4) 0.029(3) 0.047(4) -0.003(3) 0.011(3) -0.003(3)
C38 0.023(3) 0.043(4) 0.047(4) 0.004(3) 0.009(3) 0.008(3)
C39 0.030(4) 0.038(4) 0.067(5) 0.003(3) 0.019(3) 0.002(3)
C40 0.050(5) 0.030(3) 0.072(5) 0.001(3) 0.035(4) -0.005(3)
C41 0.030(3) 0.031(3) 0.034(3) 0.004(3) 0.004(3) -0.001(3)
C42 0.034(4) 0.036(3) 0.029(3) 0.007(3) 0.004(3) 0.000(3)
C43 0.045(4) 0.046(4) 0.034(4) 0.007(3) 0.003(3) -0.001(3)
C44 0.019(3) 0.035(3) 0.034(3) 0.006(2) 0.008(2) 0.000(2)
C45 0.037(4) 0.025(3) 0.048(4) 0.005(3) 0.017(3) -0.005(3)
C46 0.025(3) 0.035(3) 0.038(3) 0.009(3) 0.007(3) 0.002(3)
C47 0.024(3) 0.030(3) 0.035(3) 0.003(2) 0.009(3) -0.001(2)
C48 0.028(3) 0.028(3) 0.028(3) 0.002(2) 0.010(2) -0.003(2)
C49 0.030(3) 0.027(3) 0.040(3) 0.010(3) 0.004(3) 0.005(3)
C50 0.043(4) 0.039(4) 0.035(3) 0.009(3) 0.009(3) 0.006(3)
C51 0.044(4) 0.036(4) 0.035(3) 0.013(3) 0.007(3) 0.000(3)
C52 0.026(3) 0.026(3) 0.029(3) 0.005(2) 0.006(2) 0.005(2)
C53 0.028(3) 0.023(3) 0.035(3) 0.005(2) 0.008(3) 0.006(2)
C54 0.024(3) 0.032(3) 0.040(4) 0.003(3) 0.004(3) -0.002(3)
C55 0.033(4) 0.032(3) 0.045(4) 0.004(3) 0.011(3) -0.007(3)
C56 0.026(3) 0.029(3) 0.054(4) 0.003(3) 0.014(3) 0.001(3)
C57 0.025(3) 0.026(3) 0.047(4) 0.006(2) 0.003(3) 0.002(3)
C58 0.034(4) 0.026(3) 0.032(3) 0.000(3) 0.010(3) -0.001(2)
C59 0.040(4) 0.026(3) 0.033(3) 0.006(3) 0.004(3) 0.005(2)
C60 0.034(4) 0.029(3) 0.033(3) 0.005(3) 0.009(3) -0.002(2)
C61 0.040(4) 0.037(3) 0.032(3) 0.008(3) 0.010(3) -0.003(3)
C62 0.037(4) 0.039(4) 0.031(3) 0.008(3) 0.001(3) 0.006(3)
C63 0.027(3) 0.025(3) 0.042(4) -0.002(2) 0.008(3) -0.001(3)
C64 0.028(3) 0.022(3) 0.050(4) -0.001(2) 0.013(3) -0.003(3)
C65 0.024(3) 0.038(4) 0.047(4) -0.004(3) 0.005(3) -0.006(3)
C66 0.034(4) 0.031(3) 0.046(4) -0.001(3) 0.015(3) 0.001(3)
C67 0.026(3) 0.023(3) 0.029(3) 0.000(2) 0.002(2) -0.001(2)
C68 0.033(4) 0.031(3) 0.030(3) 0.003(3) 0.005(3) 0.000(2)
C69 0.043(4) 0.037(4) 0.028(3) -0.007(3) 0.002(3) 0.004(3)
C70 0.040(4) 0.030(3) 0.046(4) 0.004(3) -0.005(3) 0.010(3)
C71 0.030(4) 0.029(3) 0.055(4) 0.007(3) 0.002(3) 0.006(3)
C72 0.028(3) 0.034(3) 0.036(3) 0.004(3) 0.007(3) -0.002(3)
C73 0.052(5) 0.048(4) 0.048(4) -0.002(3) 0.030(4) -0.005(3)
C74 0.057(5) 0.030(3) 0.042(4) 0.002(3) 0.026(3) 0.008(3)
C75 0.053(5) 0.042(4) 0.067(5) -0.002(3) 0.033(4) 0.012(4)
C76 0.044(4) 0.037(4) 0.073(5) -0.009(3) 0.026(4) -0.013(4)
C77 0.027(4) 0.036(4) 0.056(4) -0.006(3) 0.012(3) -0.008(3)
C78 0.027(4) 0.040(4) 0.051(4) 0.001(3) 0.003(3) 0.003(3)
C79 0.027(4) 0.034(4) 0.077(5) 0.005(3) 0.016(4) 0.001(3)
C80 0.044(4) 0.037(4) 0.074(5) -0.003(3) 0.030(4) -0.011(4)
C81 0.058(5) 0.041(4) 0.039(4) 0.006(3) 0.003(3) -0.004(3)
C82 0.056(5) 0.039(4) 0.040(4) -0.003(3) 0.018(3) -0.005(3)
C83 0.051(5) 0.050(5) 0.050(4) -0.002(4) 0.014(4) -0.010(4)
C84 0.039(4) 0.053(4) 0.046(4) -0.003(3) 0.012(3) -0.018(3)
C85 0.056(5) 0.037(4) 0.034(4) 0.010(3) 0.008(3) -0.007(3)
C86 0.051(5) 0.041(4) 0.049(4) -0.010(3) 0.026(4) -0.005(3)
C87 0.048(5) 0.074(6) 0.079(6) 0.006(5) -0.019(5) 0.013(5)
C88 0.072(6) 0.060(5) 0.043(4) -0.002(5) 0.003(4) 0.006(4)
C89 0.051(5) 0.064(6) 0.055(5) -0.011(4) 0.004(4) -0.007(4)
C90 0.047(6) 0.083(7) 0.135(10) 0.000(5) 0.030(6) -0.030(7)
C91 0.069(7) 0.070(6) 0.099(8) -0.003(5) 0.026(6) -0.019(6)
C92 0.047(5) 0.070(6) 0.049(5) -0.015(4) 0.013(4) -0.010(4)
B1 0.025(4) 0.025(3) 0.033(4) 0.003(3) 0.011(3) 0.004(3)
B2 0.026(4) 0.023(3) 0.032(3) 0.005(3) 0.010(3) 0.003(3)
Ir1 0.02895(14) 0.02699(13) 0.03121(13) 0.00425(10) 0.01094(10) 0.00265(9)
Ir2 0.03009(15) 0.02527(13) 0.03511(14) 0.00300(10) 0.01245(10) 0.00178(9)
N1 0.028(3) 0.027(3) 0.025(2) 0.003(2) 0.007(2) 0.0027(19)
N2 0.023(3) 0.029(3) 0.033(3) 0.004(2) 0.008(2) 0.003(2)
N3 0.027(3) 0.023(2) 0.029(2) 0.008(2) 0.005(2) 0.0019(19)
N4 0.026(3) 0.028(3) 0.039(3) 0.006(2) 0.007(2) 0.000(2)
P1 0.0239(8) 0.0240(7) 0.0302(8) 0.0038(6) 0.0068(6) -0.0001(6)
P2 0.0250(8) 0.0227(7) 0.0306(8) 0.0039(6) 0.0055(6) -0.0012(6)
Si1 0.0244(8) 0.0242(8) 0.0269(8) 0.0039(6) 0.0060(6) 0.0015(6)
Si2 0.0250(9) 0.0238(8) 0.0304(8) 0.0041(6) 0.0059(7) 0.0017(6)

_geom_special_details            
;

All esds (except the esd in the dihedral angle between two l.s. planes)
are estimated using the full covariance matrix.  The cell esds are taken
into account individually in the estimation of esds in distances, angles
and torsion angles; correlations between esds in cell parameters are only
used when they are defined by crystal symmetry.  An approximate (isotropic)
treatment of cell esds is used for estimating esds involving l.s. planes.
;

loop_
_geom_bond_atom_site_label_1
_geom_bond_atom_site_label_2
_geom_bond_site_symmetry_2
_geom_bond_distance
_geom_bond_publ_flag
C1 C2 . 1.546(9) ?
C1 Si1 . 1.874(6) ?
C2 C036 . 1.521(8) ?
C2 C3 . 1.521(9) ?
C01G C45 . 1.370(9) ?
C01G C44 . 1.382(8) ?
C3 C4 . 1.380(8) ?
C3 C8 . 1.412(8) ?
C4 C5 . 1.399(9) ?
C5 C6 . 1.380(9) ?
C6 C7 . 1.399(8) ?
C7 C8 . 1.416(8) ?
C7 C9 . 1.511(8) ?
C8 N1 . 1.432(7) ?
C9 C11 . 1.544(9) ?
C9 C10 . 1.550(9) ?
C12 N2 . 1.301(7) ?
C12 N1 . 1.372(7) ?
C12 C13 . 1.516(8) ?
C13 C14 . 1.380(8) ?
C13 C18 . 1.402(8) ?
C14 C15 . 1.397(9) ?
C15 C16 . 1.366(9) ?
C16 C17 . 1.386(9) ?
C17 C18 . 1.379(9) ?
C19 C20 . 1.540(8) ?
C19 Ir1 . 2.135(6) ?
C20 C22 . 1.536(8) ?
C20 C21 . 1.544(9) ?
C20 P1 . 1.860(6) ?
C23 C25 . 1.533(8) ?
C23 C26 . 1.533(9) ?
C23 C24 . 1.536(9) ?
C23 P1 . 1.865(6) ?
C27 C28 . 1.400(8) ?
C27 C32 . 1.409(8) ?
C27 B1 . 1.599(9) ?
C28 C29 . 1.389(9) ?
C29 C30 . 1.389(10) ?
C30 C31 . 1.388(10) ?
C31 C32 . 1.391(9) ?
C33 C34 . 1.428(9) ?
C33 C40 . 1.526(10) ?
C33 Ir1 . 2.136(6) ?
C34 C35 . 1.521(9) ?
C34 Ir1 . 2.096(6) ?
C35 C36 . 1.513(10) ?
C36 C37 . 1.513(9) ?
C37 C38 . 1.395(9) ?
C37 Ir1 . 2.254(6) ?
C38 C39 . 1.505(9) ?
C38 Ir1 . 2.236(6) ?
C39 C40 . 1.527(11) ?
C41 C42 . 1.552(9) ?
C41 Si2 . 1.890(6) ?
C42 C43 . 1.502(8) ?
C42 C44 . 1.534(9) ?
C44 C48 . 1.409(8) ?
C45 C46 . 1.386(9) ?
C46 C47 . 1.407(8) ?
C47 C48 . 1.414(9) ?
C47 C49 . 1.511(8) ?
C48 N3 . 1.442(7) ?
C49 C51 . 1.525(9) ?
C49 C50 . 1.533(9) ?
C52 N4 . 1.294(7) ?
C52 N3 . 1.374(7) ?
C52 C53 . 1.511(8) ?
C53 C54 . 1.387(9) ?
C53 C58 . 1.390(9) ?
C54 C55 . 1.380(9) ?
C55 C56 . 1.383(9) ?
C56 C57 . 1.375(9) ?
C57 C58 . 1.402(9) ?
C59 C60 . 1.554(8) ?
C59 Ir2 . 2.120(6) ?
C60 C61 . 1.526(8) ?
C60 C62 . 1.550(9) ?
C60 P2 . 1.864(6) ?
C63 C65 . 1.534(9) ?
C63 C66 . 1.534(9) ?
C63 C64 . 1.549(8) ?
C63 P2 . 1.864(6) ?
C67 C68 . 1.401(8) ?
C67 C72 . 1.414(9) ?
C67 B2 . 1.594(9) ?
C68 C69 . 1.388(9) ?
C69 C70 . 1.386(10) ?
C70 C71 . 1.379(10) ?
C71 C72 . 1.379(9) ?
C73 C74 . 1.412(10) ?
C73 C80 . 1.536(11) ?
C73 Ir2 . 2.147(7) ?
C74 C75 . 1.509(10) ?
C74 Ir2 . 2.109(6) ?
C75 C76 . 1.529(11) ?
C76 C77 . 1.525(10) ?
C77 C78 . 1.383(10) ?
C77 Ir2 . 2.241(6) ?
C78 C79 . 1.514(10) ?
C78 Ir2 . 2.239(7) ?
C79 C80 . 1.511(11) ?
C81 C82 . 1.378(11) ?
C81 C83 2_655 1.387(11) ?
C82 C83 . 1.384(11) ?
C84 C86 2_566 1.366(11) ?
C84 C85 . 1.394(10) ?
C85 C86 . 1.377(11) ?
C87 C89 2_767 1.378(12) ?
C87 C88 . 1.384(12) ?
C88 C89 . 1.370(13) ?
C90 C92 2_676 1.378(13) ?
C90 C91 . 1.401(13) ?
C91 C92 . 1.335(13) ?
B1 P1 . 1.920(7) ?
B1 Si1 . 1.989(7) ?
B1 Ir1 . 2.529(6) ?
B2 P2 . 1.927(7) ?
B2 Si2 . 1.996(7) ?
B2 Ir2 . 2.524(6) ?
Ir1 Si1 . 2.3714(16) ?
Ir2 Si2 . 2.3537(17) ?
N1 Si1 . 1.791(5) ?
N2 P1 . 1.681(5) ?
N3 Si2 . 1.789(5) ?
N4 P2 . 1.684(5) ?

loop_
_geom_angle_atom_site_label_1
_geom_angle_atom_site_label_2
_geom_angle_atom_site_label_3
_geom_angle_site_symmetry_1
_geom_angle_site_symmetry_3
_geom_angle
_geom_angle_publ_flag
C2 C1 Si1 . . 111.6(4) ?
C036 C2 C3 . . 114.4(5) ?
C036 C2 C1 . . 111.7(5) ?
C3 C2 C1 . . 109.4(5) ?
C45 C01G C44 . . 121.2(6) ?
C4 C3 C8 . . 119.1(6) ?
C4 C3 C2 . . 122.6(5) ?
C8 C3 C2 . . 118.2(5) ?
C3 C4 C5 . . 120.6(6) ?
C6 C5 C4 . . 120.0(6) ?
C5 C6 C7 . . 121.6(6) ?
C6 C7 C8 . . 117.6(5) ?
C6 C7 C9 . . 119.8(5) ?
C8 C7 C9 . . 122.6(5) ?
C3 C8 C7 . . 121.0(5) ?
C3 C8 N1 . . 117.1(5) ?
C7 C8 N1 . . 121.8(5) ?
C7 C9 C11 . . 111.9(5) ?
C7 C9 C10 . . 110.3(5) ?
C11 C9 C10 . . 109.8(5) ?
N2 C12 N1 . . 127.2(5) ?
N2 C12 C13 . . 113.9(5) ?
N1 C12 C13 . . 118.8(5) ?
C14 C13 C18 . . 119.4(6) ?
C14 C13 C12 . . 119.0(5) ?
C18 C13 C12 . . 121.6(5) ?
C13 C14 C15 . . 120.4(6) ?
C16 C15 C14 . . 120.2(6) ?
C15 C16 C17 . . 119.4(6) ?
C18 C17 C16 . . 121.4(6) ?
C17 C18 C13 . . 119.1(6) ?
C20 C19 Ir1 . . 121.1(4) ?
C22 C20 C19 . . 110.0(5) ?
C22 C20 C21 . . 109.2(5) ?
C19 C20 C21 . . 107.9(5) ?
C22 C20 P1 . . 110.6(4) ?
C19 C20 P1 . . 107.0(4) ?
C21 C20 P1 . . 112.1(4) ?
C25 C23 C26 . . 110.5(5) ?
C25 C23 C24 . . 109.3(5) ?
C26 C23 C24 . . 108.0(5) ?
C25 C23 P1 . . 111.2(4) ?
C26 C23 P1 . . 111.0(4) ?
C24 C23 P1 . . 106.6(4) ?
C28 C27 C32 . . 116.0(6) ?
C28 C27 B1 . . 123.3(5) ?
C32 C27 B1 . . 120.7(5) ?
C29 C28 C27 . . 122.5(6) ?
C28 C29 C30 . . 120.1(6) ?
C31 C30 C29 . . 119.0(6) ?
C30 C31 C32 . . 120.4(6) ?
C31 C32 C27 . . 121.9(6) ?
C34 C33 C40 . . 122.7(6) ?
C34 C33 Ir1 . . 68.8(3) ?
C40 C33 Ir1 . . 115.8(5) ?
C33 C34 C35 . . 123.2(7) ?
C33 C34 Ir1 . . 71.8(4) ?
C35 C34 Ir1 . . 114.9(4) ?
C36 C35 C34 . . 112.7(6) ?
C35 C36 C37 . . 113.6(6) ?
C38 C37 C36 . . 123.2(6) ?
C38 C37 Ir1 . . 71.2(4) ?
C36 C37 Ir1 . . 112.1(4) ?
C37 C38 C39 . . 123.9(6) ?
C37 C38 Ir1 . . 72.6(4) ?
C39 C38 Ir1 . . 110.2(5) ?
C38 C39 C40 . . 113.9(6) ?
C33 C40 C39 . . 112.5(6) ?
C42 C41 Si2 . . 111.0(4) ?
C43 C42 C44 . . 113.4(5) ?
C43 C42 C41 . . 112.0(5) ?
C44 C42 C41 . . 108.7(5) ?
C01G C44 C48 . . 118.8(6) ?
C01G C44 C42 . . 123.4(5) ?
C48 C44 C42 . . 117.7(5) ?
C01G C45 C46 . . 120.8(6) ?
C45 C46 C47 . . 120.4(6) ?
C46 C47 C48 . . 117.9(5) ?
C46 C47 C49 . . 118.7(6) ?
C48 C47 C49 . . 123.4(5) ?
C44 C48 C47 . . 120.9(5) ?
C44 C48 N3 . . 118.0(5) ?
C47 C48 N3 . . 121.0(5) ?
C47 C49 C51 . . 111.9(5) ?
C47 C49 C50 . . 110.8(5) ?
C51 C49 C50 . . 110.6(5) ?
N4 C52 N3 . . 126.7(5) ?
N4 C52 C53 . . 114.6(5) ?
N3 C52 C53 . . 118.7(5) ?
C54 C53 C58 . . 119.3(6) ?
C54 C53 C52 . . 122.0(5) ?
C58 C53 C52 . . 118.5(5) ?
C55 C54 C53 . . 120.3(6) ?
C54 C55 C56 . . 120.6(6) ?
C57 C56 C55 . . 119.7(6) ?
C56 C57 C58 . . 120.1(6) ?
C53 C58 C57 . . 119.9(6) ?
C60 C59 Ir2 . . 122.0(4) ?
C61 C60 C62 . . 109.4(5) ?
C61 C60 C59 . . 110.0(5) ?
C62 C60 C59 . . 107.7(5) ?
C61 C60 P2 . . 111.6(4) ?
C62 C60 P2 . . 111.4(4) ?
C59 C60 P2 . . 106.6(4) ?
C65 C63 C66 . . 108.6(5) ?
C65 C63 C64 . . 110.2(5) ?
C66 C63 C64 . . 109.3(5) ?
C65 C63 P2 . . 111.6(4) ?
C66 C63 P2 . . 106.4(4) ?
C64 C63 P2 . . 110.6(4) ?
C68 C67 C72 . . 116.1(6) ?
C68 C67 B2 . . 122.0(5) ?
C72 C67 B2 . . 121.9(5) ?
C69 C68 C67 . . 122.0(6) ?
C70 C69 C68 . . 120.1(6) ?
C71 C70 C69 . . 119.3(6) ?
C72 C71 C70 . . 120.6(6) ?
C71 C72 C67 . . 121.8(6) ?
C74 C73 C80 . . 122.2(7) ?
C74 C73 Ir2 . . 69.2(4) ?
C80 C73 Ir2 . . 114.3(5) ?
C73 C74 C75 . . 124.8(7) ?
C73 C74 Ir2 . . 72.1(4) ?
C75 C74 Ir2 . . 114.8(5) ?
C74 C75 C76 . . 112.2(6) ?
C77 C76 C75 . . 112.9(6) ?
C78 C77 C76 . . 122.6(6) ?
C78 C77 Ir2 . . 72.0(4) ?
C76 C77 Ir2 . . 112.4(5) ?
C77 C78 C79 . . 124.7(6) ?
C77 C78 Ir2 . . 72.1(4) ?
C79 C78 Ir2 . . 109.2(5) ?
C80 C79 C78 . . 113.9(6) ?
C79 C80 C73 . . 113.4(6) ?
C82 C81 C83 . 2_655 119.5(7) ?
C81 C82 C83 . . 120.6(7) ?
C82 C83 C81 . 2_655 119.9(8) ?
C86 C84 C85 2_566 . 119.5(7) ?
C86 C85 C84 . . 119.2(7) ?
C84 C86 C85 2_566 . 121.4(7) ?
C89 C87 C88 2_767 . 120.6(9) ?
C89 C88 C87 . . 119.7(8) ?
C88 C89 C87 . 2_767 119.7(8) ?
C92 C90 C91 2_676 . 118.4(9) ?
C92 C91 C90 . . 120.5(9) ?
C91 C92 C90 . 2_676 121.0(8) ?
C27 B1 P1 . . 123.0(4) ?
C27 B1 Si1 . . 118.1(4) ?
P1 B1 Si1 . . 102.1(3) ?
C27 B1 Ir1 . . 129.3(4) ?
P1 B1 Ir1 . . 104.2(3) ?
Si1 B1 Ir1 . . 61.96(18) ?
C67 B2 P2 . . 123.2(4) ?
C67 B2 Si2 . . 116.5(4) ?
P2 B2 Si2 . . 101.4(3) ?
C67 B2 Ir2 . . 130.5(4) ?
P2 B2 Ir2 . . 104.1(3) ?
Si2 B2 Ir2 . . 61.46(18) ?
C34 Ir1 C19 . . 86.6(3) ?
C34 Ir1 C33 . . 39.4(3) ?
C19 Ir1 C33 . . 90.1(2) ?
C34 Ir1 C38 . . 95.1(3) ?
C19 Ir1 C38 . . 161.2(2) ?
C33 Ir1 C38 . . 79.6(3) ?
C34 Ir1 C37 . . 79.3(3) ?
C19 Ir1 C37 . . 160.3(2) ?
C33 Ir1 C37 . . 87.7(3) ?
C38 Ir1 C37 . . 36.2(2) ?
C34 Ir1 Si1 . . 148.41(19) ?
C19 Ir1 Si1 . . 89.56(17) ?
C33 Ir1 Si1 . . 172.09(19) ?
C38 Ir1 Si1 . . 98.42(18) ?
C37 Ir1 Si1 . . 95.19(18) ?
C34 Ir1 B1 . . 160.8(2) ?
C19 Ir1 B1 . . 82.7(2) ?
C33 Ir1 B1 . . 124.4(2) ?
C38 Ir1 B1 . . 90.1(2) ?
C37 Ir1 B1 . . 114.5(2) ?
Si1 Ir1 B1 . . 47.77(16) ?
C74 Ir2 C59 . . 87.6(3) ?
C74 Ir2 C73 . . 38.7(3) ?
C59 Ir2 C73 . . 91.4(3) ?
C74 Ir2 C78 . . 94.8(3) ?
C59 Ir2 C78 . . 162.7(2) ?
C73 Ir2 C78 . . 80.1(3) ?
C74 Ir2 C77 . . 79.3(3) ?
C59 Ir2 C77 . . 159.8(3) ?
C73 Ir2 C77 . . 87.9(3) ?
C78 Ir2 C77 . . 36.0(2) ?
C74 Ir2 Si2 . . 150.95(19) ?
C59 Ir2 Si2 . . 88.94(19) ?
C73 Ir2 Si2 . . 170.3(2) ?
C78 Ir2 Si2 . . 96.91(19) ?
C77 Ir2 Si2 . . 95.06(19) ?
C74 Ir2 B2 . . 158.8(2) ?
C59 Ir2 B2 . . 83.1(2) ?
C73 Ir2 B2 . . 122.3(2) ?
C78 Ir2 B2 . . 88.8(2) ?
C77 Ir2 B2 . . 114.2(2) ?
Si2 Ir2 B2 . . 48.16(15) ?
C12 N1 C8 . . 121.9(5) ?
C12 N1 Si1 . . 124.9(4) ?
C8 N1 Si1 . . 113.1(4) ?
C12 N2 P1 . . 127.4(4) ?
C52 N3 C48 . . 122.1(5) ?
C52 N3 Si2 . . 124.9(4) ?
C48 N3 Si2 . . 112.7(4) ?
C52 N4 P2 . . 127.5(4) ?
N2 P1 C20 . . 104.7(3) ?
N2 P1 C23 . . 101.1(3) ?
C20 P1 C23 . . 114.3(3) ?
N2 P1 B1 . . 115.8(3) ?
C20 P1 B1 . . 105.9(3) ?
C23 P1 B1 . . 114.7(3) ?
N4 P2 C63 . . 101.1(3) ?
N4 P2 C60 . . 104.8(3) ?
C63 P2 C60 . . 113.9(3) ?
N4 P2 B2 . . 115.5(3) ?
C63 P2 B2 . . 114.7(3) ?
C60 P2 B2 . . 106.5(3) ?
N1 Si1 C1 . . 100.1(3) ?
N1 Si1 B1 . . 113.6(3) ?
C1 Si1 B1 . . 124.2(3) ?
N1 Si1 Ir1 . . 121.59(17) ?
C1 Si1 Ir1 . . 126.5(2) ?
B1 Si1 Ir1 . . 70.27(19) ?
N3 Si2 C41 . . 100.6(3) ?
N3 Si2 B2 . . 113.6(3) ?
C41 Si2 B2 . . 123.4(3) ?
N3 Si2 Ir2 . . 122.34(17) ?
C41 Si2 Ir2 . . 125.8(2) ?
B2 Si2 Ir2 . . 70.38(19) ?

_shelx_res_file                  
;

TITL scw3260m in P-1
    scw3260m.res
    created by SHELXL-2018/3 at 15:20:43 on 16-Sep-2024
CELL 0.71073  15.21550  15.69490  18.59740  90.7348 105.7067  98.2780
ZERR    4.00   0.00190   0.00200   0.00220   0.0040   0.0042   0.0042
LATT  1
SFAC C H B Ir N P Si
UNIT 188 244 4 4 8 4 4
ACTA
TEMP -173
SIZE 0.01 0.06 0.12
omit 0 0 2
omit 0 2 0
omit -3 54
L.S. 10
BOND
LIST 4
FMAP 2
PLAN 20
WGHT    0.007800   13.240200
FVAR       0.05916
C1    1    0.362548    0.420547    0.094383    11.00000    0.02919    0.02657 =
         0.03352   -0.00064    0.00387    0.00149
AFIX  23
H1A   2    0.318980    0.369267    0.099626    11.00000   -1.20000
H1B   2    0.326311    0.461197    0.063504    11.00000   -1.20000
AFIX   0
C2    1    0.431552    0.392795    0.054434    11.00000    0.03665    0.03267 =
         0.02799    0.00276    0.00712    0.00527
AFIX  13
H2    2    0.473838    0.446129    0.049688    11.00000   -1.20000
AFIX   0
C01G  1    0.972562    0.740854    0.581171    11.00000    0.03057    0.03288 =
         0.03347   -0.00493    0.00853    0.00636
AFIX  43
H01G  2    0.941814    0.721121    0.530913    11.00000   -1.20000
AFIX   0
C3    1    0.490745    0.334063    0.103701    11.00000    0.02575    0.03569 =
         0.02920   -0.00080    0.01028    0.00614
C4    1    0.492145    0.250235    0.081341    11.00000    0.02817    0.03646 =
         0.02839   -0.00575    0.00558    0.00148
AFIX  43
H4    2    0.459006    0.228857    0.031973    11.00000   -1.20000
AFIX   0
C5    1    0.541934    0.196401    0.130713    11.00000    0.03977    0.02783 =
         0.04745   -0.00516    0.01754    0.00746
AFIX  43
H5    2    0.544026    0.139334    0.114330    11.00000   -1.20000
AFIX   0
C6    1    0.587998    0.226186    0.203198    11.00000    0.02791    0.03143 =
         0.03743    0.00491    0.00974    0.00854
AFIX  43
H6    2    0.619597    0.188318    0.236717    11.00000   -1.20000
AFIX   0
C7    1    0.589271    0.310788    0.228484    11.00000    0.01932    0.02827 =
         0.04016    0.00305    0.01170    0.00443
C8    1    0.541797    0.365456    0.176790    11.00000    0.02950    0.02322 =
         0.03069   -0.00254    0.00957    0.00459
C9    1    0.636936    0.339480    0.309214    11.00000    0.02908    0.02556 =
         0.03529    0.00402    0.00513    0.00610
AFIX  13
H9    2    0.641710    0.403601    0.314387    11.00000   -1.20000
AFIX   0
C10   1    0.579193    0.299001    0.360728    11.00000    0.03698    0.04039 =
         0.03606    0.01058    0.00535    0.00881
AFIX 137
H10A  2    0.609841    0.319640    0.412680    11.00000   -1.50000
H10B  2    0.573784    0.236044    0.356506    11.00000   -1.50000
H10C  2    0.517457    0.315735    0.345559    11.00000   -1.50000
AFIX   0
C11   1    0.735480    0.316085    0.334492    11.00000    0.03249    0.03441 =
         0.04540    0.00454    0.00677    0.00953
AFIX 137
H11A  2    0.766968    0.342309    0.384648    11.00000   -1.50000
H11B  2    0.770092    0.337816    0.299375    11.00000   -1.50000
H11C  2    0.731911    0.253284    0.335493    11.00000   -1.50000
AFIX   0
C12   1    0.616142    0.513754    0.217741    11.00000    0.02251    0.02528 =
         0.02895    0.00504    0.00642    0.00629
C13   1    0.703681    0.494021    0.201357    11.00000    0.02494    0.02521 =
         0.03297    0.00364    0.00887    0.00479
C14   1    0.786500    0.513397    0.256145    11.00000    0.03310    0.02362 =
         0.03458    0.00215    0.01108    0.00653
AFIX  43
H14   2    0.787335    0.535344    0.304209    11.00000   -1.20000
AFIX   0
C15   1    0.869104    0.500910    0.241304    11.00000    0.02766    0.02675 =
         0.04736    0.00173    0.00602    0.00683
AFIX  43
H15   2    0.925605    0.512705    0.279747    11.00000   -1.20000
AFIX   0
C16   1    0.868935    0.471798    0.171710    11.00000    0.02233    0.03326 =
         0.05052   -0.00061    0.01386    0.00171
AFIX  43
H16   2    0.925372    0.465833    0.160912    11.00000   -1.20000
AFIX   0
C17   1    0.785675    0.451048    0.117013    11.00000    0.03976    0.02565 =
         0.04964   -0.00594    0.01570    0.00477
AFIX  43
H17   2    0.785547    0.429652    0.068962    11.00000   -1.20000
AFIX   0
C18   1    0.703040    0.460798    0.130858    11.00000    0.02823    0.03174 =
         0.03707    0.00048    0.01014    0.00283
AFIX  43
H18   2    0.646403    0.445209    0.093119    11.00000   -1.20000
AFIX   0
C19   1    0.500447    0.506627    0.365607    11.00000    0.02675    0.03750 =
         0.03181    0.00388    0.00912    0.00450
AFIX  23
H19A  2    0.498549    0.490877    0.416601    11.00000   -1.20000
H19B  2    0.538742    0.468492    0.349362    11.00000   -1.20000
AFIX   0
C20   1    0.552785    0.599283    0.372512    11.00000    0.02904    0.03324 =
         0.02982   -0.00061    0.00648    0.00701
C21   1    0.654129    0.597715    0.417085    11.00000    0.03260    0.04380 =
         0.03085    0.00004    0.00417    0.00852
AFIX 137
H21A  2    0.655762    0.571788    0.464998    11.00000   -1.50000
H21B  2    0.687602    0.656765    0.426229    11.00000   -1.50000
H21C  2    0.683334    0.563596    0.388315    11.00000   -1.50000
AFIX   0
C22   1    0.509867    0.658975    0.414844    11.00000    0.03465    0.03151 =
         0.03280   -0.00259    0.00863    0.00473
AFIX 137
H22A  2    0.501269    0.632007    0.460190    11.00000   -1.50000
H22B  2    0.449919    0.668797    0.382727    11.00000   -1.50000
H22C  2    0.551033    0.714203    0.428623    11.00000   -1.50000
AFIX   0
C23   1    0.582565    0.751213    0.270114    11.00000    0.02945    0.02382 =
         0.03884   -0.00274    0.00685    0.00241
C24   1    0.595154    0.762833    0.191455    11.00000    0.03184    0.02566 =
         0.04030    0.00315    0.01292   -0.00260
AFIX 137
H24A  2    0.617965    0.823498    0.186436    11.00000   -1.50000
H24B  2    0.535717    0.745460    0.154004    11.00000   -1.50000
H24C  2    0.639812    0.726956    0.183729    11.00000   -1.50000
AFIX   0
C25   1    0.510761    0.805596    0.281231    11.00000    0.03099    0.02629 =
         0.04606    0.00086    0.00569    0.00563
AFIX 137
H25A  2    0.532725    0.866629    0.276859    11.00000   -1.50000
H25B  2    0.501547    0.797252    0.330967    11.00000   -1.50000
H25C  2    0.452121    0.787665    0.242972    11.00000   -1.50000
AFIX   0
C26   1    0.676248    0.780774    0.327183    11.00000    0.02978    0.03529 =
         0.04266   -0.00204    0.00526    0.00162
AFIX 137
H26A  2    0.700893    0.839208    0.317094    11.00000   -1.50000
H26B  2    0.719351    0.741369    0.323160    11.00000   -1.50000
H26C  2    0.668371    0.780638    0.377768    11.00000   -1.50000
AFIX   0
C27   1    0.358020    0.649997    0.159296    11.00000    0.02737    0.02410 =
         0.03364    0.00130    0.00965    0.00169
C28   1    0.367760    0.658602    0.086915    11.00000    0.02756    0.03244 =
         0.03481    0.00094    0.00602    0.00069
AFIX  43
H28   2    0.409321    0.627351    0.071740    11.00000   -1.20000
AFIX   0
C29   1    0.319007    0.711064    0.036439    11.00000    0.04012    0.03191 =
         0.03106    0.00623    0.00354   -0.00210
AFIX  43
H29   2    0.328806    0.716358   -0.011737    11.00000   -1.20000
AFIX   0
C30   1    0.255940    0.755813    0.056265    11.00000    0.03124    0.03227 =
         0.03997    0.00664   -0.00736    0.00502
AFIX  43
H30   2    0.222598    0.792017    0.022057    11.00000   -1.20000
AFIX   0
C31   1    0.242352    0.746850    0.126802    11.00000    0.03071    0.04043 =
         0.05086    0.00498    0.00953    0.01232
AFIX  43
H31   2    0.198558    0.776277    0.140673    11.00000   -1.20000
AFIX   0
C32   1    0.292464    0.695040    0.177314    11.00000    0.03291    0.02752 =
         0.03291    0.00153    0.00712    0.00629
AFIX  43
H32   2    0.282186    0.689885    0.225338    11.00000   -1.20000
AFIX   0
C33   1    0.308847    0.492981    0.386794    11.00000    0.04483    0.04349 =
         0.02998   -0.00235    0.01687    0.00469
AFIX  13
H33   2    0.352020    0.531782    0.428464    11.00000   -1.20000
AFIX   0
C34   1    0.331741    0.408183    0.383717    11.00000    0.05466    0.03568 =
         0.02782    0.00624    0.01839    0.00155
AFIX  13
H34   2    0.387642    0.399105    0.424122    11.00000   -1.20000
AFIX   0
C35   1    0.259583    0.327707    0.361195    11.00000    0.06057    0.03205 =
         0.05498    0.00818    0.03268    0.00242
AFIX  23
H35A  2    0.290982    0.277369    0.357806    11.00000   -1.20000
H35B  2    0.227082    0.317738    0.400512    11.00000   -1.20000
AFIX   0
C036  1    0.382896    0.355103   -0.024453    11.00000    0.04593    0.04864 =
         0.03796   -0.00877    0.00515    0.00909
AFIX 137
H03A  2    0.428858    0.341100   -0.049004    11.00000   -1.50000
H03B  2    0.348032    0.397322   -0.053021    11.00000   -1.50000
H03C  2    0.340453    0.302605   -0.022156    11.00000   -1.50000
AFIX   0
C36   1    0.189397    0.334423    0.287107    11.00000    0.04053    0.03467 =
         0.04671   -0.00291    0.01382    0.00196
AFIX  23
H36A  2    0.134552    0.354296    0.296732    11.00000   -1.20000
H36B  2    0.169256    0.276361    0.261533    11.00000   -1.20000
AFIX   0
C37   1    0.225584    0.395324    0.235629    11.00000    0.03033    0.02930 =
         0.04651   -0.00256    0.01149   -0.00306
AFIX  13
H37   2    0.222963    0.367972    0.186081    11.00000   -1.20000
AFIX   0
C38   1    0.216365    0.482509    0.233988    11.00000    0.02300    0.04261 =
         0.04687    0.00805    0.00858    0.00377
AFIX  13
H38   2    0.207773    0.506400    0.183381    11.00000   -1.20000
AFIX   0
C39   1    0.171866    0.526407    0.284226    11.00000    0.02959    0.03751 =
         0.06698    0.00159    0.01934    0.00302
AFIX  23
H39A  2    0.104520    0.505787    0.268507    11.00000   -1.20000
H39B  2    0.181279    0.589238    0.277607    11.00000   -1.20000
AFIX   0
C40   1    0.209342    0.510745    0.367062    11.00000    0.04955    0.02962 =
         0.07241   -0.00540    0.03462    0.00127
AFIX  23
H40A  2    0.206234    0.561969    0.397372    11.00000   -1.20000
H40B  2    0.169753    0.460979    0.380095    11.00000   -1.20000
AFIX   0
C41   1    0.848125    0.917465    0.587942    11.00000    0.03021    0.03148 =
         0.03399   -0.00070    0.00364    0.00424
AFIX  23
H41A  2    0.801057    0.867121    0.588685    11.00000   -1.20000
H41B  2    0.816688    0.960782    0.556805    11.00000   -1.20000
AFIX   0
C42   1    0.921685    0.888829    0.552971    11.00000    0.03394    0.03639 =
         0.02854    0.00048    0.00402    0.00693
AFIX  13
H42   2    0.967728    0.941050    0.552598    11.00000   -1.20000
AFIX   0
C43   1    0.880424    0.854237    0.473409    11.00000    0.04467    0.04554 =
         0.03410   -0.00123    0.00270    0.00682
AFIX 137
H43A  2    0.929231    0.838312    0.453057    11.00000   -1.50000
H43B  2    0.850874    0.898556    0.443473    11.00000   -1.50000
H43C  2    0.834249    0.803275    0.471791    11.00000   -1.50000
AFIX   0
C44   1    0.972835    0.825099    0.603870    11.00000    0.01896    0.03518 =
         0.03377   -0.00024    0.00845    0.00594
C45   1    1.015835    0.685294    0.629844    11.00000    0.03745    0.02525 =
         0.04771   -0.00499    0.01650    0.00476
AFIX  43
H45   2    1.015761    0.628024    0.612635    11.00000   -1.20000
AFIX   0
C46   1    1.059723    0.711595    0.703885    11.00000    0.02457    0.03547 =
         0.03813    0.00193    0.00730    0.00897
AFIX  43
H46   2    1.088512    0.671995    0.737154    11.00000   -1.20000
AFIX   0
C47   1    1.061908    0.796576    0.730084    11.00000    0.02379    0.02980 =
         0.03545   -0.00094    0.00929    0.00256
C48   1    1.019697    0.853762    0.678309    11.00000    0.02764    0.02847 =
         0.02847   -0.00278    0.00986    0.00245
C49   1    1.105266    0.820991    0.812232    11.00000    0.03004    0.02684 =
         0.03994    0.00536    0.00386    0.00980
AFIX  13
H49   2    1.109014    0.884788    0.819492    11.00000   -1.20000
AFIX   0
C50   1    1.044998    0.777586    0.859506    11.00000    0.04263    0.03888 =
         0.03500    0.00598    0.00877    0.00936
AFIX 137
H50A  2    1.071093    0.798724    0.911867    11.00000   -1.50000
H50B  2    1.043168    0.714982    0.855750    11.00000   -1.50000
H50C  2    0.982203    0.791304    0.841123    11.00000   -1.50000
AFIX   0
C51   1    1.203147    0.799497    0.838872    11.00000    0.04389    0.03635 =
         0.03531   -0.00009    0.00695    0.01349
AFIX 137
H51A  2    1.232028    0.823542    0.890129    11.00000   -1.50000
H51B  2    1.239453    0.824381    0.805925    11.00000   -1.50000
H51C  2    1.200846    0.736758    0.837679    11.00000   -1.50000
AFIX   0
C52   1    1.096935    1.000671    0.725328    11.00000    0.02555    0.02554 =
         0.02851    0.00463    0.00588    0.00478
C53   1    1.185000    0.979873    0.711286    11.00000    0.02798    0.02308 =
         0.03522    0.00559    0.00817    0.00538
C54   1    1.187806    0.949103    0.641808    11.00000    0.02413    0.03184 =
         0.04011   -0.00214    0.00435    0.00271
AFIX  43
H54   2    1.132071    0.934164    0.602976    11.00000   -1.20000
AFIX   0
C55   1    1.271223    0.940097    0.628845    11.00000    0.03339    0.03241 =
         0.04492   -0.00690    0.01096    0.00435
AFIX  43
H55   2    1.272606    0.920564    0.580660    11.00000   -1.20000
AFIX   0
C56   1    1.352806    0.959230    0.685319    11.00000    0.02584    0.02901 =
         0.05357    0.00123    0.01378    0.00273
AFIX  43
H56   2    1.409960    0.953057    0.675908    11.00000   -1.20000
AFIX   0
C57   1    1.350829    0.987220    0.755133    11.00000    0.02487    0.02645 =
         0.04717    0.00249    0.00328    0.00640
AFIX  43
H57   2    1.406457    0.998470    0.794541    11.00000   -1.20000
AFIX   0
C58   1    1.266788    0.999184    0.768242    11.00000    0.03443    0.02648 =
         0.03235   -0.00138    0.01038    0.00015
AFIX  43
H58   2    1.265757    1.020470    0.816011    11.00000   -1.20000
AFIX   0
C59   1    0.961859    0.987739    0.861687    11.00000    0.03952    0.02585 =
         0.03319    0.00513    0.00401    0.00597
AFIX  23
H59A  2    0.953275    0.969571    0.910430    11.00000   -1.20000
H59B  2    0.999770    0.948134    0.846862    11.00000   -1.20000
AFIX   0
C60   1    1.021226    1.078719    0.876123    11.00000    0.03380    0.02877 =
         0.03266   -0.00242    0.00875    0.00451
C61   1    0.980114    1.137622    0.919855    11.00000    0.03971    0.03711 =
         0.03213   -0.00276    0.00975    0.00815
AFIX 137
H61A  2    0.972984    1.110294    0.965448    11.00000   -1.50000
H61B  2    0.919594    1.147550    0.888886    11.00000   -1.50000
H61C  2    1.021369    1.192838    0.933309    11.00000   -1.50000
AFIX   0
C62   1    1.119847    1.068393    0.922993    11.00000    0.03674    0.03880 =
         0.03117    0.00576    0.00087    0.00826
AFIX 137
H62A  2    1.116302    1.038815    0.968443    11.00000   -1.50000
H62B  2    1.157369    1.125421    0.936742    11.00000   -1.50000
H62C  2    1.148215    1.034414    0.893423    11.00000   -1.50000
AFIX   0
C63   1    1.067348    1.236836    0.785065    11.00000    0.02719    0.02507 =
         0.04165   -0.00086    0.00774   -0.00162
C64   1    0.995317    1.292224    0.796522    11.00000    0.02753    0.02220 =
         0.05039   -0.00330    0.01328   -0.00098
AFIX 137
H64A  2    1.017197    1.353100    0.791442    11.00000   -1.50000
H64B  2    0.986885    1.284614    0.846578    11.00000   -1.50000
H64C  2    0.936287    1.274007    0.758798    11.00000   -1.50000
AFIX   0
C65   1    1.158691    1.261032    0.846321    11.00000    0.02394    0.03815 =
         0.04722   -0.00633    0.00494   -0.00398
AFIX 137
H65A  2    1.186005    1.320191    0.840729    11.00000   -1.50000
H65B  2    1.201406    1.221425    0.841811    11.00000   -1.50000
H65C  2    1.147014    1.256939    0.895556    11.00000   -1.50000
AFIX   0
C66   1    1.085226    1.253654    0.708782    11.00000    0.03366    0.03120 =
         0.04556    0.00142    0.01506   -0.00149
AFIX 137
H66A  2    1.109351    1.314771    0.707299    11.00000   -1.50000
H66B  2    1.027303    1.238581    0.669114    11.00000   -1.50000
H66C  2    1.130443    1.218350    0.701211    11.00000   -1.50000
AFIX   0
C67   1    0.849672    1.144476    0.654484    11.00000    0.02634    0.02279 =
         0.02900   -0.00102    0.00216   -0.00033
C68   1    0.872746    1.151917    0.586600    11.00000    0.03329    0.03125 =
         0.02970    0.00038    0.00549    0.00309
AFIX  43
H68   2    0.916344    1.118743    0.577131    11.00000   -1.20000
AFIX   0
C69   1    0.833875    1.206260    0.532749    11.00000    0.04288    0.03708 =
         0.02788    0.00396    0.00197   -0.00656
AFIX  43
H69   2    0.853084    1.211820    0.488276    11.00000   -1.20000
AFIX   0
C70   1    0.767076    1.252423    0.543769    11.00000    0.03957    0.03001 =
         0.04612    0.01003   -0.00539    0.00371
AFIX  43
H70   2    0.739389    1.288754    0.506580    11.00000   -1.20000
AFIX   0
C71   1    0.741202    1.245085    0.609275    11.00000    0.02950    0.02931 =
         0.05526    0.00568    0.00209    0.00660
AFIX  43
H71   2    0.695505    1.276632    0.617153    11.00000   -1.20000
AFIX   0
C72   1    0.781058    1.192373    0.663441    11.00000    0.02837    0.03379 =
         0.03605   -0.00214    0.00687    0.00418
AFIX  43
H72   2    0.761893    1.188123    0.707990    11.00000   -1.20000
AFIX   0
C73   1    0.763163    0.985913    0.868127    11.00000    0.05209    0.04781 =
         0.04766   -0.00508    0.02965   -0.00198
AFIX  13
H73   2    0.803281    1.022660    0.912503    11.00000   -1.20000
AFIX   0
C74   1    0.780439    0.900022    0.866548    11.00000    0.05686    0.03004 =
         0.04212    0.00791    0.02599    0.00246
AFIX  13
H74   2    0.831178    0.888141    0.910385    11.00000   -1.20000
AFIX   0
C75   1    0.707277    0.822326    0.838320    11.00000    0.05296    0.04206 =
         0.06703    0.01152    0.03256   -0.00233
AFIX  23
H75A  2    0.668643    0.812702    0.873449    11.00000   -1.20000
H75B  2    0.737519    0.770759    0.837023    11.00000   -1.20000
AFIX   0
C76   1    0.645444    0.833204    0.760186    11.00000    0.04392    0.03689 =
         0.07260   -0.01338    0.02647   -0.00906
AFIX  23
H76A  2    0.623974    0.775889    0.733383    11.00000   -1.20000
H76B  2    0.590351    0.856993    0.765008    11.00000   -1.20000
AFIX   0
C77   1    0.694431    0.892509    0.714029    11.00000    0.02723    0.03644 =
         0.05626   -0.00759    0.01230   -0.00606
AFIX  13
H77   2    0.697218    0.864730    0.666167    11.00000   -1.20000
AFIX   0
C78   1    0.689617    0.979788    0.711189    11.00000    0.02675    0.04007 =
         0.05081    0.00317    0.00292    0.00146
AFIX  13
H78   2    0.689438    1.003875    0.661637    11.00000   -1.20000
AFIX   0
C79   1    0.641562    1.028056    0.756389    11.00000    0.02727    0.03392 =
         0.07704    0.00135    0.01569    0.00499
AFIX  23
H79A  2    0.658042    1.090717    0.751798    11.00000   -1.20000
H79B  2    0.573934    1.012762    0.734861    11.00000   -1.20000
AFIX   0
C80   1    0.665734    1.009430    0.838354    11.00000    0.04434    0.03666 =
         0.07397   -0.01075    0.03043   -0.00275
AFIX  23
H80A  2    0.620152    0.961233    0.846125    11.00000   -1.20000
H80B  2    0.660871    1.060800    0.867651    11.00000   -1.20000
AFIX   0
C81   1    0.436647    0.049989   -0.039238    11.00000    0.05766    0.04074 =
         0.03853   -0.00440    0.00347    0.00617
AFIX  43
H81   2    0.393280    0.084077   -0.066203    11.00000   -1.20000
AFIX   0
C82   1    0.528367    0.068738   -0.037949    11.00000    0.05606    0.03935 =
         0.04031   -0.00467    0.01815   -0.00341
AFIX  43
H82   2    0.548205    0.116189   -0.063921    11.00000   -1.20000
AFIX   0
C83   1    0.591880    0.019054    0.000851    11.00000    0.05106    0.05044 =
         0.05005   -0.00982    0.01420   -0.00240
AFIX  43
H83   2    0.654923    0.032224    0.001188    11.00000   -1.20000
AFIX   0
C84   1    0.094683    0.509833    0.511300    11.00000    0.03881    0.05318 =
         0.04650   -0.01822    0.01223   -0.00286
AFIX  43
H84   2    0.159665    0.516547    0.518928    11.00000   -1.20000
AFIX   0
C85   1    0.051044    0.446518    0.547225    11.00000    0.05605    0.03705 =
         0.03397   -0.00675    0.00790    0.00973
AFIX  43
H85   2    0.085923    0.409816    0.579750    11.00000   -1.20000
AFIX   0
C86   1   -0.043261    0.437835    0.534977    11.00000    0.05051    0.04113 =
         0.04852   -0.00537    0.02564   -0.00985
AFIX  43
H86   2   -0.073205    0.394539    0.559217    11.00000   -1.20000
AFIX   0
C87   1    0.935028    0.548724    0.964560    11.00000    0.04845    0.07353 =
         0.07857    0.01263   -0.01880    0.00593
AFIX  43
H87   2    0.890154    0.582627    0.939754    11.00000   -1.20000
AFIX   0
C88   1    1.023204    0.588468    1.001973    11.00000    0.07153    0.05980 =
         0.04260    0.00557    0.00345   -0.00214
AFIX  43
H88   2    1.038554    0.649431    1.003331    11.00000   -1.20000
AFIX   0
C89   1    1.088253    0.539547    1.037037    11.00000    0.05115    0.06434 =
         0.05517   -0.00680    0.00368   -0.01145
AFIX  43
H89   2    1.149105    0.566357    1.062326    11.00000   -1.20000
AFIX   0
C90   1    0.568804    0.955078    0.492535    11.00000    0.04747    0.08301 =
         0.13468   -0.02961    0.02999    0.00035
AFIX  43
H90   2    0.615544    0.924357    0.485532    11.00000   -1.20000
AFIX   0
C91   1    0.477617    0.913749    0.480357    11.00000    0.06866    0.07022 =
         0.09866   -0.01856    0.02603   -0.00334
AFIX  43
H91   2    0.463091    0.853373    0.468656    11.00000   -1.20000
AFIX   0
C92   1    0.411008    0.958607    0.485079    11.00000    0.04718    0.07003 =
         0.04892   -0.00966    0.01252   -0.01473
AFIX  43
H92   2    0.348772    0.930611    0.472828    11.00000   -1.20000
AFIX   0
B1    3    0.417487    0.594000    0.219677    11.00000    0.02547    0.02494 =
         0.03301    0.00440    0.01124    0.00319
B2    3    0.898415    1.086120    0.718229    11.00000    0.02631    0.02308 =
         0.03198    0.00314    0.01033    0.00464
IR1   4    0.363181    0.473953    0.294262    11.00000    0.02895    0.02699 =
         0.03121    0.00265    0.01094    0.00425
IR2   4    0.829868    0.964118    0.783001    11.00000    0.03009    0.02527 =
         0.03511    0.00178    0.01245    0.00300
N1    5    0.538311    0.452816    0.197536    11.00000    0.02762    0.02675 =
         0.02522    0.00265    0.00679    0.00344
N2    5    0.624249    0.590198    0.248923    11.00000    0.02276    0.02924 =
         0.03327    0.00340    0.00783    0.00423
N3    5    1.017868    0.941391    0.701352    11.00000    0.02744    0.02265 =
         0.02852    0.00188    0.00507    0.00750
N4    5    1.104884    1.075416    0.758669    11.00000    0.02550    0.02795 =
         0.03904    0.00020    0.00748    0.00620
P1    6    0.542892    0.634038    0.275789    11.00000    0.02392    0.02403 =
         0.03025   -0.00012    0.00680    0.00383
P2    6    1.021680    1.119779    0.782582    11.00000    0.02499    0.02274 =
         0.03061   -0.00116    0.00547    0.00392
SI1   7    0.423322    0.473434    0.189217    11.00000    0.02441    0.02418 =
         0.02694    0.00148    0.00598    0.00388
SI2   7    0.902984    0.965256    0.686435    11.00000    0.02501    0.02381 =
         0.03041    0.00169    0.00587    0.00405
HKLF 4


REM  scw3260m in P-1
REM wR2 = 0.124441, GooF = S = 1.04435, Restrained GooF = 1.04435 for all data
REM R1 = 0.048643 for 13299 Fo > 4sig(Fo) and 0.077951 for all 18422 data
REM 971 parameters refined using 0 restraints

END

WGHT      0.0082     13.2187

REM Highest difference peak  2.272,  deepest hole -1.339,  1-sigma level  0.172
Q1    1   0.5582  0.9118  0.3726  11.00000  0.05    2.27
Q2    1   0.8658  0.9425  0.7584  11.00000  0.05    1.96
Q3    1   1.0213  1.4028  0.8594  11.00000  0.05    1.95
Q4    1   0.3223  0.4921  0.3135  11.00000  0.05    1.90
Q5    1   0.3991  0.4545  0.2721  11.00000  0.05    1.75
Q6    1   0.7976  0.9843  0.8096  11.00000  0.05    1.51
Q7    1   0.9155  0.9902  0.8108  11.00000  0.05    1.06
Q8    1   0.2792  0.4486  0.2698  11.00000  0.05    1.02
Q9    1   0.7833  0.9808  0.7446  11.00000  0.05    0.95
Q10   1   0.3893  0.5821  0.2654  11.00000  0.05    0.94
Q11   1   0.3300  0.5131  0.2585  11.00000  0.05    0.93
Q12   1   0.8613  0.9475  0.8289  11.00000  0.05    0.87
Q13   1   0.4054  0.4614  0.3385  11.00000  0.05    0.80
Q14   1   0.3426  0.4636  0.2377  11.00000  0.05    0.78
Q15   1   0.8359  1.0262  0.7846  11.00000  0.05    0.76
Q16   1   0.8599  1.0815  0.7612  11.00000  0.05    0.70
Q17   1   0.8234  0.9234  0.8420  11.00000  0.05    0.70
Q18   1   1.3789  1.0487  0.6319  11.00000  0.05    0.69
Q19   1   0.8783  0.9026  0.5670  11.00000  0.05    0.69
Q20   1   0.3991  0.3666  0.2791  11.00000  0.05    0.68
;
_shelx_res_checksum              99678
####################################################################### 
# 
# This file contains crystal structure data downloaded from the 
# Cambridge Structural Database (CSD) hosted by the Cambridge 
# Crystallographic Data Centre (CCDC).
# 
# Full information about CCDC data access policies and citation 
# guidelines are available at http://www.ccdc.cam.ac.uk/access/V1 
# 
# Audit and citation data items may have been added by the CCDC. 
# Please retain this information to preserve the provenance of 
# this file and to allow appropriate attribution of the data. 
# 
#######################################################################

data_scw3196m
_database_code_depnum_ccdc_archive 'CCDC 2394599'
loop_
_audit_author_name
_audit_author_address
'Cheuk-Wai So'
;Nanyang Technological University
Singapore
;
_audit_update_record             
;
2024-10-29 deposited with the CCDC.	2025-03-10 downloaded from the CCDC.
;
_chemical_name_systematic        ?
_chemical_name_common            ?
_chemical_formula_moiety         ?
_chemical_formula_sum            'C81 H111 B2 Cu2 N4 P3 Si2'
_chemical_formula_iupac          ?
_chemical_formula_weight         1438.52

_chemical_melting_point          ?

_space_group_crystal_system      monoclinic
_space_group_IT_number           14
_space_group_name_H-M_alt        'P 1 21/c 1'
_space_group_name_Hall           '-P 2ybc'
loop_
_space_group_symop_operation_xyz
'x, y, z'
'-x, y+1/2, -z+1/2'
'-x, -y, -z'
'x, -y-1/2, z-1/2'

_cell_length_a                   15.9089(9)
_cell_length_b                   12.3323(6)
_cell_length_c                   40.245(3)
_cell_angle_alpha                90
_cell_angle_beta                 100.860(2)
_cell_angle_gamma                90
_cell_volume                     7754.4(8)
_cell_formula_units_Z            4
_cell_measurement_reflns_used    9702
_cell_measurement_theta_min      2.2237
_cell_measurement_theta_max      30.9601
_cell_measurement_temperature    100.(2)

_exptl_crystal_description       block
_exptl_crystal_colour            brown
_exptl_crystal_size_max          0.160
_exptl_crystal_size_mid          0.140
_exptl_crystal_size_min          0.120
_exptl_crystal_density_diffrn    1.232
_exptl_crystal_density_meas      ?
_exptl_crystal_density_method    'not measured'
_exptl_crystal_F_000             3064

_exptl_absorpt_coefficient_mu    0.686
_exptl_absorpt_correction_type   Multi-Scan
_exptl_absorpt_process_details   
;
Krause, L., Herbst-Irmer, R., Sheldrick, G. M., Stalke, D. (2015).
"Comparison of silver and molybdenum microfocus X-ray sources for
single-crystal structure determination"
J. Appl. Cryst. 48, 3-10.
doi:10.1107/S1600576714022985
;
_exptl_absorpt_correction_T_min  0.42
_exptl_absorpt_correction_T_max  0.92

_exptl_special_details           
;
;

_diffrn_ambient_temperature      100.(2)

_diffrn_source                   'Incoatec microfocus source'
_diffrn_source_type              'Bruker D8 Quest'
_diffrn_source_power             0.07
_diffrn_source_current           1.4
_diffrn_source_voltage           50

_diffrn_radiation_probe          X-ray
_diffrn_radiation_type           MoK\a
_diffrn_radiation_wavelength     0.71073
_diffrn_radiation_monochromator  'Multilayer Mirror'

_diffrn_measurement_device       'four-circle diffractometer'
_diffrn_measurement_device_type  'Photon II CPADs detector'
_diffrn_measurement_method       'phi and omega scans'

_diffrn_detector_area_resol_mean 7.3910

_diffrn_reflns_number            166025
_diffrn_reflns_av_R_equivalents  0.1432
_diffrn_reflns_av_unetI/netI     0.0925
_diffrn_reflns_theta_min         2.10
_diffrn_reflns_theta_max         31.05
_diffrn_reflns_theta_full        25.24
_diffrn_measured_fraction_theta_max 0.996
_diffrn_measured_fraction_theta_full 0.996
_diffrn_reflns_limit_h_min       -23
_diffrn_reflns_limit_h_max       23
_diffrn_reflns_limit_k_min       -17
_diffrn_reflns_limit_k_max       15
_diffrn_reflns_limit_l_min       -58
_diffrn_reflns_limit_l_max       58

_refine_special_details          
;
;

_reflns_number_total             24733
_reflns_number_gt                16350
_reflns_threshold_expression     'I > 2\s(I)'
_reflns_Friedel_coverage         0.000
_reflns_Friedel_fraction_max     .
_reflns_Friedel_fraction_full    .

_refine_ls_structure_factor_coef Fsqd
_refine_ls_matrix_type           full
_refine_ls_R_factor_all          0.1009
_refine_ls_R_factor_gt           0.0537
_refine_ls_wR_factor_gt          0.1142
_refine_ls_wR_factor_ref         0.1363
_refine_ls_goodness_of_fit_ref   1.030
_refine_ls_restrained_S_all      1.030
_refine_ls_number_reflns         24733
_refine_ls_number_parameters     846
_refine_ls_number_restraints     0
_refine_ls_number_constraints    ?
_refine_ls_hydrogen_treatment    constr
_refine_ls_weighting_scheme      calc
_refine_ls_weighting_details     
'w=1/[\s^2^(Fo^2^)+(0.0449P)^2^+4.6541P] where P=(Fo^2^+2Fc^2^)/3'

_atom_sites_solution_hydrogens   geom
_atom_sites_solution_primary     dual
_atom_sites_solution_secondary   ?

_refine_ls_shift/su_max          0.004
_refine_ls_shift/su_mean         0.000
_refine_diff_density_max         0.778
_refine_diff_density_min         -0.612
_refine_ls_extinction_method     none
_refine_ls_extinction_coef       ?

loop_
_atom_type_symbol
_atom_type_description
_atom_type_scat_dispersion_real
_atom_type_scat_dispersion_imag
_atom_type_scat_source
C C 0.0033 0.0016 'International Tables Vol C Tables 4.2.6.8 and 6.1.1.4'
H H 0.0000 0.0000 'International Tables Vol C Tables 4.2.6.8 and 6.1.1.4'
B B 0.0013 0.0007 'International Tables Vol C Tables 4.2.6.8 and 6.1.1.4'
Cu Cu 0.3201 1.2651 'International Tables Vol C Tables 4.2.6.8 and 6.1.1.4'
N N 0.0061 0.0033 'International Tables Vol C Tables 4.2.6.8 and 6.1.1.4'
P P 0.1023 0.0942 'International Tables Vol C Tables 4.2.6.8 and 6.1.1.4'
Si Si 0.0817 0.0704 'International Tables Vol C Tables 4.2.6.8 and 6.1.1.4'

_computing_data_collection       'APEX4 (Ver 2021.4-0, Bruker AXS Inc., 2021)'
_computing_cell_refinement       'SAINT V8.40B (Bruker AXS LLC, 2019)'
_computing_data_reduction        'SAINT V8.40B (Bruker AXS LLC, 2019)'
_computing_structure_solution    'XT, VERSION 2018/2'
_computing_structure_refinement  'SHELXL-2018/3 (Sheldrick, 2018)'
_computing_molecular_graphics    'shelXle (C.B. Huebschle, rev 1242)'
_computing_publication_material  'APEX4 (Ver 2021.4-0, Bruker AXS Inc., 2021)'

loop_
_atom_site_type_symbol
_atom_site_label
_atom_site_fract_x
_atom_site_fract_y
_atom_site_fract_z
_atom_site_U_iso_or_equiv
_atom_site_adp_type
_atom_site_calc_flag
_atom_site_refinement_flags_adp
_atom_site_refinement_flags_occupancy
_atom_site_refinement_flags_posn
_atom_site_occupancy
_atom_site_disorder_assembly
_atom_site_disorder_group
C C1 0.55883(13) 0.45325(18) 0.60524(6) 0.0166(4) Uani d . . . 1 . .
C C2 0.56662(14) 0.41143(18) 0.57339(6) 0.0184(5) Uani d . . . 1 . .
C C3 0.57182(15) 0.4841(2) 0.54744(6) 0.0226(5) Uani d . . . 1 . .
H H3 0.575201 0.457197 0.525613 0.027000 Uiso calc U . R 1 . .
C C4 0.57214(15) 0.5952(2) 0.55288(6) 0.0232(5) Uani d . . . 1 . .
H H4 0.576591 0.643864 0.534999 0.028000 Uiso calc U . R 1 . .
C C5 0.56592(15) 0.63474(19) 0.58461(6) 0.0218(5) Uani d . . . 1 . .
H H5 0.567166 0.710865 0.588288 0.026000 Uiso calc U . R 1 . .
C C6 0.55789(14) 0.56568(18) 0.61117(6) 0.0184(5) Uani d . . . 1 . .
C C7 0.54898(15) 0.61432(19) 0.64501(6) 0.0208(5) Uani d . . . 1 . .
H H7 0.554241 0.554292 0.661980 0.025000 Uiso calc U . R 1 . .
C C8 0.61888(16) 0.6983(2) 0.65770(7) 0.0256(5) Uani d . . . 1 . .
H H8A 0.614169 0.721862 0.680542 0.038000 Uiso calc U . R 1 . .
H H8B 0.611790 0.761024 0.642465 0.038000 Uiso calc U . R 1 . .
H H8C 0.675292 0.665765 0.658212 0.038000 Uiso calc U . R 1 . .
C C9 0.46041(16) 0.6665(2) 0.64266(7) 0.0262(5) Uani d . . . 1 . .
H H9A 0.454953 0.695231 0.664861 0.039000 Uiso calc U . R 1 . .
H H9B 0.415934 0.611898 0.635503 0.039000 Uiso calc U . R 1 . .
H H9C 0.453828 0.725697 0.626126 0.039000 Uiso calc U . R 1 . .
C C10 0.57439(16) 0.28965(19) 0.56796(6) 0.0219(5) Uani d . . . 1 . .
H H10 0.599717 0.257051 0.590360 0.026000 Uiso calc U . R 1 . .
C C11 0.63340(18) 0.2601(2) 0.54330(8) 0.0324(6) Uani d . . . 1 . .
H H11A 0.642265 0.181447 0.543539 0.049000 Uiso calc U . R 1 . .
H H11B 0.688619 0.296698 0.550176 0.049000 Uiso calc U . R 1 . .
H H11C 0.607039 0.283279 0.520409 0.049000 Uiso calc U . R 1 . .
C C12 0.48716(18) 0.2374(2) 0.55633(8) 0.0315(6) Uani d . . . 1 . .
H H12A 0.493591 0.158354 0.556102 0.047000 Uiso calc U . R 1 . .
H H12B 0.462522 0.262778 0.533494 0.047000 Uiso calc U . R 1 . .
H H12C 0.449183 0.257300 0.571891 0.047000 Uiso calc U . R 1 . .
C C13 0.62928(14) 0.35285(17) 0.65392(6) 0.0164(4) Uani d . . . 1 . .
C C14 0.70931(14) 0.41630(18) 0.65174(6) 0.0185(5) Uani d . . . 1 . .
C C15 0.74868(15) 0.4170(2) 0.62385(6) 0.0231(5) Uani d . . . 1 . .
H H15 0.723478 0.378828 0.603952 0.028000 Uiso calc U . R 1 . .
C C16 0.82492(16) 0.4731(2) 0.62479(7) 0.0284(6) Uani d . . . 1 . .
H H16 0.851888 0.472303 0.605645 0.034000 Uiso calc U . R 1 . .
C C17 0.86146(16) 0.5299(2) 0.65327(7) 0.0300(6) Uani d . . . 1 . .
H H17 0.912743 0.569636 0.653583 0.036000 Uiso calc U . R 1 . .
C C18 0.82341(16) 0.5289(2) 0.68146(7) 0.0273(6) Uani d . . . 1 . .
H H18 0.848667 0.567794 0.701203 0.033000 Uiso calc U . R 1 . .
C C19 0.74814(15) 0.47094(18) 0.68091(7) 0.0214(5) Uani d . . . 1 . .
H H19 0.723062 0.468621 0.700533 0.026000 Uiso calc U . R 1 . .
C C20 0.61324(15) 0.21759(19) 0.73997(6) 0.0204(5) Uani d . . . 1 . .
C C21 0.71198(15) 0.2265(2) 0.74802(7) 0.0269(5) Uani d . . . 1 . .
H H21A 0.731050 0.241391 0.772184 0.040000 Uiso calc U . R 1 . .
H H21B 0.730319 0.285548 0.734739 0.040000 Uiso calc U . R 1 . .
H H21C 0.737132 0.158093 0.742238 0.040000 Uiso calc U . R 1 . .
C C22 0.57688(16) 0.3250(2) 0.75039(7) 0.0263(5) Uani d . . . 1 . .
H H22A 0.599694 0.339077 0.774352 0.039000 Uiso calc U . R 1 . .
H H22B 0.514328 0.320272 0.746787 0.039000 Uiso calc U . R 1 . .
H H22C 0.593406 0.384093 0.736668 0.039000 Uiso calc U . R 1 . .
C C23 0.58594(17) 0.1247(2) 0.76097(6) 0.0272(5) Uani d . . . 1 . .
H H23A 0.609423 0.136970 0.784983 0.041000 Uiso calc U . R 1 . .
H H23B 0.607610 0.055868 0.753814 0.041000 Uiso calc U . R 1 . .
H H23C 0.523327 0.122019 0.757521 0.041000 Uiso calc U . R 1 . .
C C24 0.59369(14) 0.06599(18) 0.67698(6) 0.0195(5) Uani d . . . 1 . .
C C25 0.58789(16) 0.0784(2) 0.63864(6) 0.0236(5) Uani d . . . 1 . .
H H25A 0.591089 0.006784 0.628421 0.035000 Uiso calc U . R 1 . .
H H25B 0.635417 0.123468 0.634298 0.035000 Uiso calc U . R 1 . .
H H25C 0.533456 0.113003 0.628734 0.035000 Uiso calc U . R 1 . .
C C26 0.52421(16) -0.01390(19) 0.68312(7) 0.0242(5) Uani d . . . 1 . .
H H26A 0.532694 -0.083786 0.672641 0.036000 Uiso calc U . R 1 . .
H H26B 0.467703 0.014992 0.673134 0.036000 Uiso calc U . R 1 . .
H H26C 0.527865 -0.023904 0.707509 0.036000 Uiso calc U . R 1 . .
C C27 0.68288(16) 0.0213(2) 0.69203(7) 0.0260(5) Uani d . . . 1 . .
H H27A 0.692795 -0.045762 0.680298 0.039000 Uiso calc U . R 1 . .
H H27B 0.686309 0.006275 0.716155 0.039000 Uiso calc U . R 1 . .
H H27C 0.726447 0.074996 0.689229 0.039000 Uiso calc U . R 1 . .
C C28 0.38690(14) 0.24059(18) 0.70246(6) 0.0169(4) Uani d . . . 1 . .
C C29 0.33470(15) 0.3294(2) 0.70727(7) 0.0241(5) Uani d . . . 1 . .
H H29 0.339389 0.394740 0.695243 0.029000 Uiso calc U . R 1 . .
C C30 0.27666(17) 0.3245(2) 0.72904(7) 0.0300(6) Uani d . . . 1 . .
H H30 0.241923 0.385676 0.731333 0.036000 Uiso calc U . R 1 . .
C C31 0.26886(17) 0.2314(2) 0.74744(7) 0.0296(6) Uani d . . . 1 . .
H H31 0.229776 0.228315 0.762589 0.036000 Uiso calc U . R 1 . .
C C32 0.31920(17) 0.1431(2) 0.74326(7) 0.0272(5) Uani d . . . 1 . .
H H32 0.314948 0.078767 0.755816 0.033000 Uiso calc U . R 1 . .
C C33 0.37568(15) 0.14696(19) 0.72108(6) 0.0214(5) Uani d . . . 1 . .
H H33 0.408121 0.084047 0.718310 0.026000 Uiso calc U . R 1 . .
C C34 0.07816(13) 0.36273(17) 0.60188(6) 0.0153(4) Uani d . . . 1 . .
C C35 0.09538(14) 0.45910(18) 0.62062(6) 0.0173(4) Uani d . . . 1 . .
C C36 0.05033(14) 0.55307(18) 0.60843(6) 0.0198(5) Uani d . . . 1 . .
H H36 0.061095 0.618298 0.621077 0.024000 Uiso calc U . R 1 . .
C C37 -0.00911(14) 0.55387(19) 0.57868(6) 0.0211(5) Uani d . . . 1 . .
H H37 -0.037820 0.619004 0.570661 0.025000 Uiso calc U . R 1 . .
C C38 -0.02623(14) 0.45834(19) 0.56071(6) 0.0201(5) Uani d . . . 1 . .
H H38 -0.067635 0.458201 0.540337 0.024000 Uiso calc U . R 1 . .
C C39 0.01591(14) 0.36228(18) 0.57183(6) 0.0170(4) Uani d . . . 1 . .
C C40 -0.00584(15) 0.26184(19) 0.54993(6) 0.0210(5) Uani d . . . 1 . .
H H40 0.020114 0.197779 0.563283 0.025000 Uiso calc U . R 1 . .
C C41 -0.10263(16) 0.2421(2) 0.54010(7) 0.0286(6) Uani d . . . 1 . .
H H41A -0.113009 0.170882 0.529307 0.043000 Uiso calc U . R 1 . .
H H41B -0.128524 0.298527 0.524273 0.043000 Uiso calc U . R 1 . .
H H41C -0.128132 0.244329 0.560433 0.043000 Uiso calc U . R 1 . .
C C42 0.03415(18) 0.2701(2) 0.51818(7) 0.0290(6) Uani d . . . 1 . .
H H42A 0.019414 0.205301 0.504180 0.044000 Uiso calc U . R 1 . .
H H42B 0.096505 0.275472 0.524861 0.044000 Uiso calc U . R 1 . .
H H42C 0.012066 0.334629 0.505229 0.044000 Uiso calc U . R 1 . .
C C43 0.16118(15) 0.46969(18) 0.65306(6) 0.0195(5) Uani d . . . 1 . .
H H43 0.183605 0.395898 0.660234 0.023000 Uiso calc U . R 1 . .
C C44 0.23599(15) 0.54101(19) 0.64731(7) 0.0237(5) Uani d . . . 1 . .
H H44A 0.276960 0.549046 0.668638 0.036000 Uiso calc U . R 1 . .
H H44B 0.214397 0.612564 0.639231 0.036000 Uiso calc U . R 1 . .
H H44C 0.264467 0.507041 0.630398 0.036000 Uiso calc U . R 1 . .
C C45 0.12227(17) 0.5199(2) 0.68178(7) 0.0266(5) Uani d . . . 1 . .
H H45A 0.165236 0.520200 0.702721 0.040000 Uiso calc U . R 1 . .
H H45B 0.072690 0.476956 0.685114 0.040000 Uiso calc U . R 1 . .
H H45C 0.104145 0.594427 0.675779 0.040000 Uiso calc U . R 1 . .
C C46 0.07968(14) 0.17722(17) 0.62184(6) 0.0156(4) Uani d . . . 1 . .
C C47 0.00391(14) 0.20264(17) 0.63765(6) 0.0181(4) Uani d . . . 1 . .
C C48 0.01484(16) 0.26748(19) 0.66642(7) 0.0236(5) Uani d . . . 1 . .
H H48 0.068331 0.301841 0.674292 0.028000 Uiso calc U . R 1 . .
C C49 -0.05196(19) 0.2822(2) 0.68365(7) 0.0312(6) Uani d . . . 1 . .
H H49 -0.044061 0.326487 0.703305 0.037000 Uiso calc U . R 1 . .
C C50 -0.13015(18) 0.2325(2) 0.67233(8) 0.0314(6) Uani d . . . 1 . .
H H50 -0.176040 0.242922 0.684069 0.038000 Uiso calc U . R 1 . .
C C51 -0.14098(16) 0.1676(2) 0.64380(7) 0.0287(6) Uani d . . . 1 . .
H H51 -0.194752 0.134016 0.635824 0.034000 Uiso calc U . R 1 . .
C C52 -0.07422(15) 0.1511(2) 0.62683(7) 0.0232(5) Uani d . . . 1 . .
H H52 -0.081715 0.104477 0.607705 0.028000 Uiso calc U . R 1 . .
C C53 0.20529(14) -0.08170(18) 0.64802(6) 0.0190(5) Uani d . . . 1 . .
C C54 0.21852(17) -0.0027(2) 0.67793(6) 0.0261(5) Uani d . . . 1 . .
H H54A 0.243121 -0.041659 0.698724 0.039000 Uiso calc U . R 1 . .
H H54B 0.163339 0.028694 0.680246 0.039000 Uiso calc U . R 1 . .
H H54C 0.257558 0.055267 0.673960 0.039000 Uiso calc U . R 1 . .
C C55 0.13578(15) -0.16266(19) 0.65301(7) 0.0229(5) Uani d . . . 1 . .
H H55A 0.152199 -0.198003 0.675090 0.034000 Uiso calc U . R 1 . .
H H55B 0.129217 -0.217527 0.635092 0.034000 Uiso calc U . R 1 . .
H H55C 0.081440 -0.124268 0.652041 0.034000 Uiso calc U . R 1 . .
C C56 0.29014(16) -0.1408(2) 0.64803(7) 0.0266(5) Uani d . . . 1 . .
H H56A 0.301541 -0.191096 0.667204 0.040000 Uiso calc U . R 1 . .
H H56B 0.336656 -0.087675 0.650045 0.040000 Uiso calc U . R 1 . .
H H56C 0.286446 -0.181313 0.626864 0.040000 Uiso calc U . R 1 . .
C C57 0.11839(14) -0.07882(18) 0.57277(6) 0.0188(5) Uani d . . . 1 . .
C C58 0.10478(17) -0.0056(2) 0.54148(6) 0.0248(5) Uani d . . . 1 . .
H H58A 0.076106 -0.046811 0.521745 0.037000 Uiso calc U . R 1 . .
H H58B 0.160310 0.020232 0.537533 0.037000 Uiso calc U . R 1 . .
H H58C 0.069227 0.056494 0.545150 0.037000 Uiso calc U . R 1 . .
C C59 0.17351(17) -0.17570(19) 0.56642(7) 0.0269(6) Uani d . . . 1 . .
H H59A 0.146637 -0.212484 0.545522 0.040000 Uiso calc U . R 1 . .
H H59B 0.178613 -0.226420 0.585439 0.040000 Uiso calc U . R 1 . .
H H59C 0.230551 -0.150166 0.564234 0.040000 Uiso calc U . R 1 . .
C C60 0.02953(16) -0.1185(2) 0.57723(7) 0.0293(6) Uani d . . . 1 . .
H H60A -0.000861 -0.149316 0.555862 0.044000 Uiso calc U . R 1 . .
H H60B -0.003246 -0.057415 0.583743 0.044000 Uiso calc U . R 1 . .
H H60C 0.036080 -0.174182 0.594911 0.044000 Uiso calc U . R 1 . .
C C61 0.32618(14) 0.04743(18) 0.57512(6) 0.0180(4) Uani d . . . 1 . .
C C62 0.31731(15) 0.0746(2) 0.54072(6) 0.0235(5) Uani d . . . 1 . .
H H62 0.275565 0.126885 0.531494 0.028000 Uiso calc U . R 1 . .
C C63 0.36725(16) 0.0278(2) 0.51959(7) 0.0296(6) Uani d . . . 1 . .
H H63 0.358501 0.047897 0.496401 0.035000 Uiso calc U . R 1 . .
C C64 0.42930(17) -0.0474(2) 0.53211(7) 0.0296(6) Uani d . . . 1 . .
H H64 0.462465 -0.080768 0.517638 0.035000 Uiso calc U . R 1 . .
C C65 0.44237(17) -0.0734(2) 0.56614(7) 0.0285(6) Uani d . . . 1 . .
H H65 0.486004 -0.123525 0.575258 0.034000 Uiso calc U . R 1 . .
C C66 0.39212(16) -0.02672(19) 0.58716(7) 0.0235(5) Uani d . . . 1 . .
H H66 0.402757 -0.045634 0.610457 0.028000 Uiso calc U . R 1 . .
C C67 0.3163(2) 0.4319(2) 0.51763(7) 0.0337(6) Uani d . . . 1 . .
H H67A 0.290853 0.474761 0.497754 0.051000 Uiso calc U . R 1 . .
H H67B 0.291167 0.359123 0.515821 0.051000 Uiso calc U . R 1 . .
H H67C 0.378228 0.426540 0.518831 0.051000 Uiso calc U . R 1 . .
C C68 0.34052(16) 0.6318(2) 0.55278(7) 0.0285(6) Uani d . . . 1 . .
H H68A 0.314118 0.665641 0.531308 0.043000 Uiso calc U . R 1 . .
H H68B 0.402389 0.625573 0.553887 0.043000 Uiso calc U . R 1 . .
H H68C 0.329534 0.676623 0.571624 0.043000 Uiso calc U . R 1 . .
C C69 0.18161(15) 0.5275(2) 0.54368(7) 0.0254(5) Uani d . . . 1 . .
H H69A 0.171188 0.569102 0.522553 0.038000 Uiso calc U . R 1 . .
H H69B 0.163213 0.569984 0.561603 0.038000 Uiso calc U . R 1 . .
H H69C 0.149216 0.459500 0.540423 0.038000 Uiso calc U . R 1 . .
C C70 0.01616(13) 0.24957(13) 0.78809(6) 0.0406(7) Uani d . . G 1 . .
H H70 0.019440 0.172665 0.787884 0.049000 Uiso calc U . R 1 . .
C C71 -0.05535(11) 0.30193(17) 0.76993(5) 0.0389(7) Uani d . . G 1 . .
H H71 -0.100950 0.260808 0.757313 0.047000 Uiso calc U . R 1 . .
C C72 -0.06014(14) 0.41446(17) 0.77023(6) 0.0532(9) Uani d . . G 1 . .
H H72 -0.109019 0.450243 0.757821 0.064000 Uiso calc U . R 1 . .
C C73 0.00658(17) 0.47463(13) 0.78869(7) 0.0656(12) Uani d . . G 1 . .
H H73 0.003301 0.551535 0.788899 0.079000 Uiso calc U . R 1 . .
C C74 0.07809(14) 0.42227(18) 0.80685(7) 0.0756(14) Uani d . . G 1 . .
H H74 0.123691 0.463394 0.819470 0.091000 Uiso calc U . R 1 . .
C C75 0.08289(11) 0.30974(18) 0.80655(7) 0.0619(11) Uani d . . G 1 . .
H H75 0.131762 0.273959 0.818963 0.074000 Uiso calc U . R 1 . .
C C76 0.19208(13) 0.1943(2) 0.45750(5) 0.0533(10) Uani d . . G 1 . .
H H76 0.175518 0.221422 0.477398 0.064000 Uiso calc U . R 1 . .
C C77 0.20814(14) 0.26566(14) 0.43270(6) 0.0488(9) Uani d . . G 1 . .
H H77 0.202551 0.341575 0.435651 0.059000 Uiso calc U . R 1 . .
C C78 0.23238(15) 0.22596(18) 0.40358(5) 0.0541(9) Uani d . . G 1 . .
H H78 0.243353 0.274739 0.386630 0.065000 Uiso calc U . R 1 . .
C C79 0.24056(15) 0.1149(2) 0.39926(5) 0.0574(10) Uani d . . G 1 . .
H H79 0.257122 0.087749 0.379354 0.069000 Uiso calc U . R 1 . .
C C80 0.22450(15) 0.04351(14) 0.42405(7) 0.0561(10) Uani d . . G 1 . .
H H80 0.230089 -0.032405 0.421100 0.067000 Uiso calc U . R 1 . .
C C81 0.20026(14) 0.08321(19) 0.45317(5) 0.0570(11) Uani d . . G 1 . .
H H81 0.189287 0.034430 0.470122 0.068000 Uiso calc U . R 1 . .
B B1 0.45603(16) 0.2519(2) 0.67877(7) 0.0166(5) Uani d . . . 1 . .
B B2 0.26156(16) 0.0951(2) 0.59754(7) 0.0165(5) Uani d . . . 1 . .
Cu Cu1 0.32725(2) 0.38444(2) 0.60035(2) 0.01572(7) Uani d . . . 1 . .
Cu Cu2 0.35519(2) 0.19402(2) 0.63492(2) 0.01701(7) Uani d . . . 1 . .
N N1 0.55407(11) 0.37662(15) 0.63231(5) 0.0159(4) Uani d . . . 1 . .
N N2 0.64050(12) 0.28322(15) 0.67845(5) 0.0173(4) Uani d . . . 1 . .
N N3 0.12536(11) 0.26219(14) 0.61191(5) 0.0148(4) Uani d . . . 1 . .
N N4 0.09521(12) 0.07452(15) 0.62060(5) 0.0174(4) Uani d . . . 1 . .
P P1 0.57131(4) 0.20371(4) 0.69309(2) 0.01527(11) Uani d . . . 1 . .
P P2 0.17430(4) 0.00497(4) 0.60936(2) 0.01512(11) Uani d . . . 1 . .
P P3 0.29507(4) 0.49762(5) 0.55563(2) 0.01816(12) Uani d . . . 1 . .
Si Si1 0.44736(4) 0.35183(5) 0.64165(2) 0.01518(12) Uani d . . . 1 . .
Si Si2 0.22663(4) 0.24489(5) 0.59682(2) 0.01510(12) Uani d . . . 1 . .

loop_
_atom_site_aniso_label
_atom_site_aniso_U_11
_atom_site_aniso_U_22
_atom_site_aniso_U_33
_atom_site_aniso_U_12
_atom_site_aniso_U_13
_atom_site_aniso_U_23
C1 0.0131(10) 0.0184(10) 0.0190(12) 0.0004(8) 0.0046(9) 0.0018(9)
C2 0.0173(10) 0.0202(11) 0.0182(12) -0.0009(8) 0.0045(9) 0.0016(9)
C3 0.0225(11) 0.0273(12) 0.0198(12) -0.0020(9) 0.0088(10) -0.0002(10)
C4 0.0251(12) 0.0254(12) 0.0205(13) 0.0011(9) 0.0079(10) 0.0073(10)
C5 0.0220(11) 0.0187(11) 0.0255(13) 0.0001(9) 0.0066(10) 0.0040(9)
C6 0.0145(10) 0.0201(10) 0.0215(12) 0.0002(8) 0.0059(9) 0.0016(9)
C7 0.0235(11) 0.0187(10) 0.0214(12) 0.0013(9) 0.0072(10) 0.0013(9)
C8 0.0304(13) 0.0214(11) 0.0248(13) 0.0002(10) 0.0051(11) -0.0010(10)
C9 0.0266(12) 0.0255(12) 0.0296(14) 0.0014(10) 0.0129(11) -0.0028(10)
C10 0.0280(12) 0.0213(11) 0.0178(12) 0.0008(9) 0.0075(10) 0.0000(9)
C11 0.0344(14) 0.0312(14) 0.0339(16) -0.0004(11) 0.0120(12) -0.0077(12)
C12 0.0343(14) 0.0260(13) 0.0350(16) -0.0045(11) 0.0086(12) -0.0053(11)
C13 0.0158(10) 0.0165(10) 0.0182(11) 0.0011(8) 0.0066(9) -0.0030(8)
C14 0.0157(10) 0.0168(10) 0.0238(12) 0.0010(8) 0.0054(9) 0.0044(9)
C15 0.0183(11) 0.0299(12) 0.0217(13) 0.0004(9) 0.0052(10) 0.0036(10)
C16 0.0206(12) 0.0396(15) 0.0272(14) -0.0012(10) 0.0101(11) 0.0094(11)
C17 0.0196(12) 0.0289(13) 0.0421(17) -0.0043(10) 0.0071(11) 0.0088(12)
C18 0.0223(12) 0.0221(12) 0.0359(15) -0.0042(9) 0.0016(11) -0.0023(11)
C19 0.0187(11) 0.0197(11) 0.0267(13) 0.0009(9) 0.0067(10) -0.0003(9)
C20 0.0185(11) 0.0255(11) 0.0163(12) 0.0012(9) 0.0007(9) -0.0011(9)
C21 0.0197(11) 0.0367(14) 0.0220(13) 0.0019(10) -0.0018(10) 0.0000(11)
C22 0.0259(12) 0.0313(13) 0.0196(13) 0.0030(10) -0.0010(10) -0.0075(10)
C23 0.0287(13) 0.0353(14) 0.0167(12) 0.0014(11) 0.0021(10) 0.0049(10)
C24 0.0186(11) 0.0166(10) 0.0236(13) 0.0015(8) 0.0050(9) -0.0006(9)
C25 0.0251(12) 0.0226(11) 0.0245(13) 0.0006(9) 0.0083(10) -0.0031(10)
C26 0.0273(12) 0.0184(11) 0.0287(14) -0.0027(9) 0.0096(11) -0.0029(10)
C27 0.0241(12) 0.0239(12) 0.0305(14) 0.0063(10) 0.0064(11) 0.0024(10)
C28 0.0149(10) 0.0227(11) 0.0125(11) -0.0011(8) 0.0007(8) -0.0018(9)
C29 0.0224(11) 0.0277(12) 0.0229(13) 0.0037(10) 0.0062(10) 0.0024(10)
C30 0.0268(13) 0.0402(15) 0.0241(14) 0.0086(11) 0.0075(11) 0.0003(11)
C31 0.0250(12) 0.0468(16) 0.0196(13) -0.0032(11) 0.0109(11) -0.0004(11)
C32 0.0303(13) 0.0304(13) 0.0220(13) -0.0097(11) 0.0081(11) 0.0026(10)
C33 0.0243(12) 0.0215(11) 0.0187(12) -0.0031(9) 0.0044(10) 0.0001(9)
C34 0.0151(10) 0.0145(9) 0.0172(11) 0.0013(8) 0.0054(8) 0.0004(8)
C35 0.0144(10) 0.0171(10) 0.0218(12) 0.0001(8) 0.0064(9) 0.0011(9)
C36 0.0182(11) 0.0166(10) 0.0256(13) -0.0005(8) 0.0062(9) -0.0014(9)
C37 0.0183(11) 0.0175(10) 0.0282(13) 0.0032(8) 0.0059(10) 0.0046(9)
C38 0.0177(10) 0.0230(11) 0.0194(12) 0.0015(9) 0.0029(9) 0.0039(9)
C39 0.0142(10) 0.0193(10) 0.0178(11) 0.0000(8) 0.0038(9) 0.0002(9)
C40 0.0248(12) 0.0192(11) 0.0167(12) -0.0004(9) -0.0021(9) -0.0001(9)
C41 0.0277(13) 0.0261(12) 0.0291(14) -0.0072(10) -0.0016(11) -0.0002(11)
C42 0.0359(14) 0.0283(13) 0.0224(14) -0.0018(11) 0.0044(11) -0.0051(10)
C43 0.0205(11) 0.0172(10) 0.0200(12) 0.0002(8) 0.0018(9) -0.0014(9)
C44 0.0221(11) 0.0182(11) 0.0298(14) -0.0009(9) 0.0023(10) -0.0033(10)
C45 0.0326(13) 0.0238(12) 0.0237(13) 0.0004(10) 0.0059(11) -0.0044(10)
C46 0.0150(10) 0.0177(10) 0.0134(11) 0.0010(8) 0.0011(8) 0.0002(8)
C47 0.0206(11) 0.0147(10) 0.0209(12) 0.0030(8) 0.0083(9) 0.0028(9)
C48 0.0301(13) 0.0187(11) 0.0244(13) -0.0011(9) 0.0111(11) -0.0005(10)
C49 0.0473(16) 0.0209(12) 0.0313(15) 0.0036(11) 0.0222(13) -0.0012(11)
C50 0.0348(14) 0.0244(12) 0.0424(17) 0.0081(11) 0.0259(13) 0.0109(12)
C51 0.0218(12) 0.0274(13) 0.0397(16) 0.0030(10) 0.0128(11) 0.0065(11)
C52 0.0209(11) 0.0240(11) 0.0257(13) 0.0021(9) 0.0074(10) 0.0027(10)
C53 0.0183(10) 0.0175(10) 0.0211(12) -0.0009(8) 0.0033(9) 0.0024(9)
C54 0.0321(13) 0.0259(12) 0.0184(12) -0.0080(10) 0.0000(10) 0.0021(10)
C55 0.0247(12) 0.0174(10) 0.0275(13) -0.0031(9) 0.0072(10) 0.0013(10)
C56 0.0220(12) 0.0296(13) 0.0277(14) 0.0044(10) 0.0037(10) 0.0101(11)
C57 0.0189(11) 0.0178(10) 0.0192(12) -0.0017(8) 0.0021(9) -0.0057(9)
C58 0.0294(13) 0.0236(12) 0.0183(12) -0.0006(10) -0.0033(10) -0.0047(10)
C59 0.0305(13) 0.0193(11) 0.0293(14) 0.0033(10) 0.0015(11) -0.0070(10)
C60 0.0241(12) 0.0333(14) 0.0298(15) -0.0085(11) 0.0036(11) -0.0083(11)
C61 0.0177(10) 0.0165(10) 0.0206(12) -0.0028(8) 0.0054(9) -0.0026(9)
C62 0.0219(11) 0.0278(12) 0.0212(13) -0.0002(10) 0.0052(10) -0.0018(10)
C63 0.0260(13) 0.0422(15) 0.0221(14) -0.0043(11) 0.0083(11) -0.0062(11)
C64 0.0271(13) 0.0295(13) 0.0360(16) -0.0041(10) 0.0161(12) -0.0117(12)
C65 0.0270(13) 0.0213(12) 0.0404(16) 0.0045(10) 0.0141(12) -0.0014(11)
C66 0.0248(12) 0.0202(11) 0.0267(13) 0.0011(9) 0.0078(10) 0.0004(10)
C67 0.0462(17) 0.0353(15) 0.0224(14) 0.0047(13) 0.0138(12) 0.0013(11)
C68 0.0229(12) 0.0237(12) 0.0381(16) -0.0031(10) 0.0040(11) 0.0097(11)
C69 0.0187(11) 0.0296(13) 0.0269(14) -0.0008(10) 0.0021(10) 0.0085(10)
C70 0.0366(16) 0.0408(16) 0.0453(19) 0.0033(13) 0.0100(14) -0.0087(14)
C71 0.0347(15) 0.056(2) 0.0267(16) -0.0010(14) 0.0080(12) -0.0056(14)
C72 0.064(2) 0.065(2) 0.0360(19) 0.0252(19) 0.0222(17) 0.0140(17)
C73 0.083(3) 0.0372(18) 0.090(3) 0.0015(19) 0.052(3) -0.007(2)
C74 0.047(2) 0.056(2) 0.125(4) -0.0095(18) 0.019(2) -0.040(3)
C75 0.0354(18) 0.055(2) 0.090(3) 0.0064(16) -0.0018(19) -0.025(2)
C76 0.0280(15) 0.092(3) 0.040(2) -0.0054(17) 0.0044(14) -0.0148(19)
C77 0.0273(15) 0.051(2) 0.066(2) 0.0040(14) 0.0025(16) -0.0049(18)
C78 0.0414(18) 0.066(2) 0.057(2) -0.0009(17) 0.0163(17) 0.0149(19)
C79 0.050(2) 0.079(3) 0.045(2) 0.0091(19) 0.0147(17) -0.013(2)
C80 0.050(2) 0.0457(19) 0.062(3) -0.0021(16) -0.0183(18) -0.0035(18)
C81 0.0410(19) 0.081(3) 0.041(2) -0.0262(18) -0.0127(16) 0.0232(19)
B1 0.0168(11) 0.0158(11) 0.0170(13) -0.0003(9) 0.0031(10) 0.0017(9)
B2 0.0156(11) 0.0148(11) 0.0195(13) 0.0019(9) 0.0045(10) 0.0012(9)
Cu1 0.01479(13) 0.01536(12) 0.01723(14) -0.00003(10) 0.00356(10) 0.00215(10)
Cu2 0.01507(13) 0.01726(13) 0.01820(15) -0.00116(10) 0.00187(11) -0.00003(11)
N1 0.0151(8) 0.0168(9) 0.0167(10) -0.0005(7) 0.0051(7) 0.0018(7)
N2 0.0143(8) 0.0179(9) 0.0201(10) -0.0006(7) 0.0045(7) -0.0001(7)
N3 0.0151(8) 0.0133(8) 0.0161(10) 0.0010(7) 0.0037(7) -0.0003(7)
N4 0.0169(9) 0.0160(8) 0.0197(10) -0.0013(7) 0.0048(8) -0.0013(7)
P1 0.0149(3) 0.0155(3) 0.0154(3) -0.0001(2) 0.0030(2) 0.0007(2)
P2 0.0151(3) 0.0131(2) 0.0169(3) -0.0004(2) 0.0027(2) -0.0012(2)
P3 0.0176(3) 0.0189(3) 0.0185(3) 0.0002(2) 0.0048(2) 0.0035(2)
Si1 0.0146(3) 0.0160(3) 0.0156(3) -0.0014(2) 0.0043(2) 0.0015(2)
Si2 0.0145(3) 0.0145(3) 0.0164(3) -0.0001(2) 0.0031(2) 0.0004(2)

_geom_special_details            
;

All esds (except the esd in the dihedral angle between two l.s. planes)
are estimated using the full covariance matrix.  The cell esds are taken
into account individually in the estimation of esds in distances, angles
and torsion angles; correlations between esds in cell parameters are only
used when they are defined by crystal symmetry.  An approximate (isotropic)
treatment of cell esds is used for estimating esds involving l.s. planes.
;

loop_
_geom_bond_atom_site_label_1
_geom_bond_atom_site_label_2
_geom_bond_site_symmetry_2
_geom_bond_distance
_geom_bond_publ_flag
C1 C6 . 1.407(3) ?
C1 C2 . 1.408(3) ?
C1 N1 . 1.455(3) ?
C2 C3 . 1.390(3) ?
C2 C10 . 1.526(3) ?
C3 C4 . 1.387(3) ?
C4 C5 . 1.388(4) ?
C5 C6 . 1.391(3) ?
C6 C7 . 1.519(3) ?
C7 C8 . 1.535(3) ?
C7 C9 . 1.536(3) ?
C10 C12 . 1.522(4) ?
C10 C11 . 1.533(4) ?
C13 N2 . 1.295(3) ?
C13 N1 . 1.372(3) ?
C13 C14 . 1.511(3) ?
C14 C15 . 1.384(3) ?
C14 C19 . 1.393(3) ?
C15 C16 . 1.391(3) ?
C16 C17 . 1.375(4) ?
C17 C18 . 1.383(4) ?
C18 C19 . 1.391(3) ?
C20 C23 . 1.534(3) ?
C20 C22 . 1.535(3) ?
C20 C21 . 1.547(3) ?
C20 P1 . 1.887(2) ?
C24 C26 . 1.535(3) ?
C24 C25 . 1.536(3) ?
C24 C27 . 1.536(3) ?
C24 P1 . 1.876(2) ?
C28 C33 . 1.406(3) ?
C28 C29 . 1.410(3) ?
C28 B1 . 1.592(3) ?
C29 C30 . 1.389(4) ?
C30 C31 . 1.384(4) ?
C31 C32 . 1.380(4) ?
C32 C33 . 1.381(4) ?
C34 C35 . 1.406(3) ?
C34 C39 . 1.412(3) ?
C34 N3 . 1.466(3) ?
C35 C36 . 1.402(3) ?
C35 C43 . 1.517(3) ?
C36 C37 . 1.379(3) ?
C37 C38 . 1.382(3) ?
C38 C39 . 1.393(3) ?
C39 C40 . 1.522(3) ?
C40 C42 . 1.534(4) ?
C40 C41 . 1.535(3) ?
C43 C44 . 1.532(3) ?
C43 C45 . 1.540(3) ?
C46 N4 . 1.293(3) ?
C46 N3 . 1.377(3) ?
C46 C47 . 1.498(3) ?
C47 C48 . 1.391(3) ?
C47 C52 . 1.391(3) ?
C48 C49 . 1.386(4) ?
C49 C50 . 1.384(4) ?
C50 C51 . 1.384(4) ?
C51 C52 . 1.382(4) ?
C53 C55 . 1.531(3) ?
C53 C54 . 1.532(3) ?
C53 C56 . 1.534(3) ?
C53 P2 . 1.876(2) ?
C57 C58 . 1.531(3) ?
C57 C59 . 1.532(3) ?
C57 C60 . 1.538(3) ?
C57 P2 . 1.880(2) ?
C61 C62 . 1.405(3) ?
C61 C66 . 1.407(3) ?
C61 B2 . 1.602(3) ?
C62 C63 . 1.393(4) ?
C63 C64 . 1.379(4) ?
C64 C65 . 1.384(4) ?
C65 C66 . 1.393(4) ?
C67 P3 . 1.817(3) ?
C68 P3 . 1.818(2) ?
C69 P3 . 1.816(2) ?
C70 C71 . 1.390000 ?
C70 C75 . 1.390000 ?
C71 C72 . 1.390000 ?
C72 C73 . 1.390000 ?
C73 C74 . 1.390000 ?
C74 C75 . 1.390000 ?
C76 C77 . 1.390000 ?
C76 C81 . 1.390000 ?
C77 C78 . 1.390000 ?
C78 C79 . 1.390000 ?
C79 C80 . 1.390000 ?
C80 C81 . 1.390000 ?
B1 P1 . 1.911(3) ?
B1 Si1 . 1.921(3) ?
B1 Cu2 . 2.265(3) ?
B2 P2 . 1.907(3) ?
B2 Si2 . 1.928(2) ?
B2 Cu2 . 2.264(3) ?
Cu1 P3 . 2.2589(7) ?
Cu1 Si1 . 2.3192(7) ?
Cu1 Si2 . 2.3364(7) ?
Cu1 Cu2 . 2.7229(4) ?
Cu2 Si2 . 2.3971(7) ?
Cu2 Si1 . 2.4210(7) ?
N1 Si1 . 1.8323(19) ?
N2 P1 . 1.6628(19) ?
N3 Si2 . 1.8382(19) ?
N4 P2 . 1.655(2) ?

loop_
_geom_angle_atom_site_label_1
_geom_angle_atom_site_label_2
_geom_angle_atom_site_label_3
_geom_angle_site_symmetry_1
_geom_angle_site_symmetry_3
_geom_angle
_geom_angle_publ_flag
C6 C1 C2 . . 121.4(2) ?
C6 C1 N1 . . 120.6(2) ?
C2 C1 N1 . . 118.00(19) ?
C3 C2 C1 . . 118.4(2) ?
C3 C2 C10 . . 120.6(2) ?
C1 C2 C10 . . 120.9(2) ?
C4 C3 C2 . . 121.1(2) ?
C3 C4 C5 . . 119.6(2) ?
C4 C5 C6 . . 121.6(2) ?
C5 C6 C1 . . 117.8(2) ?
C5 C6 C7 . . 119.0(2) ?
C1 C6 C7 . . 123.2(2) ?
C6 C7 C8 . . 112.4(2) ?
C6 C7 C9 . . 110.5(2) ?
C8 C7 C9 . . 109.6(2) ?
C12 C10 C2 . . 111.6(2) ?
C12 C10 C11 . . 109.5(2) ?
C2 C10 C11 . . 113.7(2) ?
N2 C13 N1 . . 127.1(2) ?
N2 C13 C14 . . 113.02(19) ?
N1 C13 C14 . . 119.75(19) ?
C15 C14 C19 . . 118.9(2) ?
C15 C14 C13 . . 124.4(2) ?
C19 C14 C13 . . 116.5(2) ?
C14 C15 C16 . . 120.4(2) ?
C17 C16 C15 . . 120.4(2) ?
C16 C17 C18 . . 119.9(2) ?
C17 C18 C19 . . 120.0(2) ?
C18 C19 C14 . . 120.4(2) ?
C23 C20 C22 . . 109.5(2) ?
C23 C20 C21 . . 108.6(2) ?
C22 C20 C21 . . 107.6(2) ?
C23 C20 P1 . . 113.55(17) ?
C22 C20 P1 . . 105.72(16) ?
C21 C20 P1 . . 111.69(17) ?
C26 C24 C25 . . 108.5(2) ?
C26 C24 C27 . . 110.3(2) ?
C25 C24 C27 . . 107.9(2) ?
C26 C24 P1 . . 109.64(16) ?
C25 C24 P1 . . 106.10(16) ?
C27 C24 P1 . . 114.19(17) ?
C33 C28 C29 . . 115.3(2) ?
C33 C28 B1 . . 124.3(2) ?
C29 C28 B1 . . 120.4(2) ?
C30 C29 C28 . . 122.1(2) ?
C31 C30 C29 . . 120.7(2) ?
C32 C31 C30 . . 118.4(2) ?
C31 C32 C33 . . 121.0(2) ?
C32 C33 C28 . . 122.4(2) ?
C35 C34 C39 . . 119.8(2) ?
C35 C34 N3 . . 121.95(19) ?
C39 C34 N3 . . 118.21(19) ?
C36 C35 C34 . . 118.4(2) ?
C36 C35 C43 . . 117.0(2) ?
C34 C35 C43 . . 124.6(2) ?
C37 C36 C35 . . 122.1(2) ?
C36 C37 C38 . . 118.9(2) ?
C37 C38 C39 . . 121.4(2) ?
C38 C39 C34 . . 119.3(2) ?
C38 C39 C40 . . 117.6(2) ?
C34 C39 C40 . . 123.1(2) ?
C39 C40 C42 . . 110.1(2) ?
C39 C40 C41 . . 112.7(2) ?
C42 C40 C41 . . 110.4(2) ?
C35 C43 C44 . . 110.4(2) ?
C35 C43 C45 . . 111.8(2) ?
C44 C43 C45 . . 108.4(2) ?
N4 C46 N3 . . 128.3(2) ?
N4 C46 C47 . . 113.33(19) ?
N3 C46 C47 . . 118.36(19) ?
C48 C47 C52 . . 119.2(2) ?
C48 C47 C46 . . 119.3(2) ?
C52 C47 C46 . . 121.0(2) ?
C49 C48 C47 . . 120.3(2) ?
C50 C49 C48 . . 120.2(3) ?
C51 C50 C49 . . 119.5(2) ?
C52 C51 C50 . . 120.5(2) ?
C51 C52 C47 . . 120.2(2) ?
C55 C53 C54 . . 107.9(2) ?
C55 C53 C56 . . 110.34(19) ?
C54 C53 C56 . . 108.1(2) ?
C55 C53 P2 . . 113.39(16) ?
C54 C53 P2 . . 105.40(15) ?
C56 C53 P2 . . 111.39(17) ?
C58 C57 C59 . . 108.6(2) ?
C58 C57 C60 . . 107.0(2) ?
C59 C57 C60 . . 109.8(2) ?
C58 C57 P2 . . 107.03(15) ?
C59 C57 P2 . . 110.99(16) ?
C60 C57 P2 . . 113.16(17) ?
C62 C61 C66 . . 115.1(2) ?
C62 C61 B2 . . 120.8(2) ?
C66 C61 B2 . . 124.1(2) ?
C63 C62 C61 . . 122.7(2) ?
C64 C63 C62 . . 120.4(3) ?
C63 C64 C65 . . 118.8(2) ?
C64 C65 C66 . . 120.6(2) ?
C65 C66 C61 . . 122.4(2) ?
C71 C70 C75 . . 120.000000 ?
C70 C71 C72 . . 120.000000 ?
C73 C72 C71 . . 120.000000 ?
C72 C73 C74 . . 120.000000 ?
C75 C74 C73 . . 120.000000 ?
C74 C75 C70 . . 120.000000 ?
C77 C76 C81 . . 120.000000 ?
C76 C77 C78 . . 120.000000 ?
C79 C78 C77 . . 120.000000 ?
C78 C79 C80 . . 120.000000 ?
C79 C80 C81 . . 120.000000 ?
C80 C81 C76 . . 120.000000 ?
C28 B1 P1 . . 121.61(17) ?
C28 B1 Si1 . . 124.45(17) ?
P1 B1 Si1 . . 111.01(13) ?
C28 B1 Cu2 . . 88.34(13) ?
P1 B1 Cu2 . . 129.46(13) ?
Si1 B1 Cu2 . . 70.11(8) ?
C61 B2 P2 . . 120.10(16) ?
C61 B2 Si2 . . 123.83(17) ?
P2 B2 Si2 . . 109.92(12) ?
C61 B2 Cu2 . . 99.22(14) ?
P2 B2 Cu2 . . 124.54(13) ?
Si2 B2 Cu2 . . 69.21(8) ?
P3 Cu1 Si1 . . 135.29(2) ?
P3 Cu1 Si2 . . 110.90(2) ?
Si1 Cu1 Si2 . . 112.24(2) ?
P3 Cu1 Cu2 . . 158.53(2) ?
Si1 Cu1 Cu2 . . 56.712(17) ?
Si2 Cu1 Cu2 . . 55.935(17) ?
B2 Cu2 B1 . . 165.52(9) ?
B2 Cu2 Si2 . . 48.77(6) ?
B1 Cu2 Si2 . . 144.04(7) ?
B2 Cu2 Si1 . . 144.73(7) ?
B1 Cu2 Si1 . . 48.26(7) ?
Si2 Cu2 Si1 . . 106.68(2) ?
B2 Cu2 Cu1 . . 95.84(6) ?
B1 Cu2 Cu1 . . 98.60(6) ?
Si2 Cu2 Cu1 . . 53.846(16) ?
Si1 Cu2 Cu1 . . 53.205(17) ?
C13 N1 C1 . . 116.83(18) ?
C13 N1 Si1 . . 124.43(16) ?
C1 N1 Si1 . . 116.29(14) ?
C13 N2 P1 . . 130.98(16) ?
C46 N3 C34 . . 116.91(17) ?
C46 N3 Si2 . . 123.44(15) ?
C34 N3 Si2 . . 116.26(14) ?
C46 N4 P2 . . 132.76(17) ?
N2 P1 C24 . . 103.29(10) ?
N2 P1 C20 . . 99.67(10) ?
C24 P1 C20 . . 111.93(11) ?
N2 P1 B1 . . 111.80(10) ?
C24 P1 B1 . . 114.29(11) ?
C20 P1 B1 . . 114.33(11) ?
N4 P2 C53 . . 99.39(10) ?
N4 P2 C57 . . 103.13(10) ?
C53 P2 C57 . . 110.38(11) ?
N4 P2 B2 . . 113.14(10) ?
C53 P2 B2 . . 116.68(11) ?
C57 P2 B2 . . 112.59(11) ?
C69 P3 C67 . . 101.56(13) ?
C69 P3 C68 . . 100.71(12) ?
C67 P3 C68 . . 102.34(14) ?
C69 P3 Cu1 . . 113.65(9) ?
C67 P3 Cu1 . . 110.18(10) ?
C68 P3 Cu1 . . 125.41(9) ?
N1 Si1 B1 . . 109.45(10) ?
N1 Si1 Cu1 . . 119.61(7) ?
B1 Si1 Cu1 . . 126.67(8) ?
N1 Si1 Cu2 . . 132.54(7) ?
B1 Si1 Cu2 . . 61.63(8) ?
Cu1 Si1 Cu2 . . 70.083(19) ?
N3 Si2 B2 . . 111.98(10) ?
N3 Si2 Cu1 . . 121.84(6) ?
B2 Si2 Cu1 . . 120.85(8) ?
N3 Si2 Cu2 . . 120.96(7) ?
B2 Si2 Cu2 . . 62.02(8) ?
Cu1 Si2 Cu2 . . 70.219(19) ?

_shelx_res_file                  
;

TITL scw3196m in P2(1)/c
    scw3196m.res
    created by SHELXL-2018/3 at 12:47:22 on 12-Jul-2024
CELL 0.71073  15.90890  12.33230  40.24500  90.0000 100.8603  90.0000
ZERR    4.00   0.00090   0.00060   0.00260   0.0000   0.0024   0.0000
LATT  1
SYMM -X, 1/2+Y, 1/2-Z
SFAC C H B Cu N P Si
UNIT 324 444 8 8 16 12 8
ACTA
TEMP -173
SIZE 0.12 0.14 0.16
L.S. 10
omit 0 0 4
omit 0 1 2
BOND
LIST 4
FMAP 2
PLAN 20
WGHT    0.044900    4.654100
FVAR       0.07574
C1    1    0.558831    0.453253    0.605236    11.00000    0.01308    0.01839 =
         0.01902    0.00183    0.00460    0.00039
C2    1    0.566622    0.411430    0.573391    11.00000    0.01726    0.02015 =
         0.01822    0.00158    0.00452   -0.00085
C3    1    0.571816    0.484086    0.547442    11.00000    0.02246    0.02734 =
         0.01985   -0.00020    0.00876   -0.00204
AFIX  43
H3    2    0.575201    0.457197    0.525613    11.00000   -1.20000
AFIX   0
C4    1    0.572140    0.595181    0.552879    11.00000    0.02511    0.02544 =
         0.02051    0.00726    0.00790    0.00106
AFIX  43
H4    2    0.576591    0.643864    0.534999    11.00000   -1.20000
AFIX   0
C5    1    0.565917    0.634740    0.584613    11.00000    0.02205    0.01867 =
         0.02545    0.00400    0.00664    0.00006
AFIX  43
H5    2    0.567166    0.710865    0.588288    11.00000   -1.20000
AFIX   0
C6    1    0.557895    0.565680    0.611174    11.00000    0.01452    0.02006 =
         0.02149    0.00163    0.00588    0.00018
C7    1    0.548976    0.614319    0.645007    11.00000    0.02354    0.01875 =
         0.02138    0.00128    0.00724    0.00132
AFIX  13
H7    2    0.554241    0.554292    0.661980    11.00000   -1.20000
AFIX   0
C8    1    0.618878    0.698340    0.657705    11.00000    0.03044    0.02141 =
         0.02480   -0.00101    0.00510    0.00020
AFIX 137
H8A   2    0.614169    0.721862    0.680542    11.00000   -1.50000
H8B   2    0.611790    0.761024    0.642465    11.00000   -1.50000
H8C   2    0.675292    0.665765    0.658212    11.00000   -1.50000
AFIX   0
C9    1    0.460411    0.666507    0.642662    11.00000    0.02662    0.02547 =
         0.02962   -0.00275    0.01288    0.00137
AFIX 137
H9A   2    0.454953    0.695231    0.664861    11.00000   -1.50000
H9B   2    0.415934    0.611898    0.635503    11.00000   -1.50000
H9C   2    0.453828    0.725697    0.626126    11.00000   -1.50000
AFIX   0
C10   1    0.574387    0.289651    0.567957    11.00000    0.02796    0.02126 =
         0.01780    0.00000    0.00753    0.00076
AFIX  13
H10   2    0.599717    0.257051    0.590360    11.00000   -1.20000
AFIX   0
C11   1    0.633400    0.260104    0.543296    11.00000    0.03440    0.03119 =
         0.03392   -0.00765    0.01198   -0.00038
AFIX 137
H11A  2    0.642265    0.181447    0.543539    11.00000   -1.50000
H11B  2    0.688619    0.296698    0.550176    11.00000   -1.50000
H11C  2    0.607039    0.283279    0.520409    11.00000   -1.50000
AFIX   0
C12   1    0.487157    0.237367    0.556326    11.00000    0.03432    0.02601 =
         0.03501   -0.00529    0.00863   -0.00454
AFIX 137
H12A  2    0.493591    0.158354    0.556102    11.00000   -1.50000
H12B  2    0.462522    0.262778    0.533494    11.00000   -1.50000
H12C  2    0.449183    0.257300    0.571891    11.00000   -1.50000
AFIX   0
C13   1    0.629278    0.352849    0.653924    11.00000    0.01584    0.01652 =
         0.01816   -0.00301    0.00658    0.00108
C14   1    0.709315    0.416297    0.651735    11.00000    0.01570    0.01678 =
         0.02378    0.00439    0.00536    0.00096
C15   1    0.748684    0.416969    0.623853    11.00000    0.01832    0.02987 =
         0.02171    0.00362    0.00522    0.00041
AFIX  43
H15   2    0.723478    0.378828    0.603952    11.00000   -1.20000
AFIX   0
C16   1    0.824923    0.473143    0.624792    11.00000    0.02060    0.03961 =
         0.02723    0.00936    0.01011   -0.00121
AFIX  43
H16   2    0.851888    0.472303    0.605645    11.00000   -1.20000
AFIX   0
C17   1    0.861461    0.529858    0.653269    11.00000    0.01955    0.02894 =
         0.04208    0.00875    0.00706   -0.00434
AFIX  43
H17   2    0.912743    0.569636    0.653583    11.00000   -1.20000
AFIX   0
C18   1    0.823406    0.528892    0.681463    11.00000    0.02232    0.02210 =
         0.03592   -0.00231    0.00160   -0.00424
AFIX  43
H18   2    0.848667    0.567794    0.701203    11.00000   -1.20000
AFIX   0
C19   1    0.748136    0.470944    0.680907    11.00000    0.01873    0.01973 =
         0.02673   -0.00033    0.00666    0.00094
AFIX  43
H19   2    0.723062    0.468621    0.700533    11.00000   -1.20000
AFIX   0
C20   1    0.613245    0.217594    0.739974    11.00000    0.01852    0.02549 =
         0.01626   -0.00110    0.00069    0.00124
C21   1    0.711982    0.226470    0.748021    11.00000    0.01973    0.03673 =
         0.02196   -0.00004   -0.00177    0.00185
AFIX 137
H21A  2    0.731050    0.241391    0.772184    11.00000   -1.50000
H21B  2    0.730319    0.285548    0.734739    11.00000   -1.50000
H21C  2    0.737132    0.158093    0.742238    11.00000   -1.50000
AFIX   0
C22   1    0.576883    0.324958    0.750386    11.00000    0.02589    0.03134 =
         0.01957   -0.00754   -0.00095    0.00298
AFIX 137
H22A  2    0.599694    0.339077    0.774352    11.00000   -1.50000
H22B  2    0.514328    0.320272    0.746787    11.00000   -1.50000
H22C  2    0.593406    0.384093    0.736668    11.00000   -1.50000
AFIX   0
C23   1    0.585937    0.124731    0.760968    11.00000    0.02874    0.03532 =
         0.01667    0.00492    0.00209    0.00139
AFIX 137
H23A  2    0.609423    0.136970    0.784983    11.00000   -1.50000
H23B  2    0.607610    0.055868    0.753814    11.00000   -1.50000
H23C  2    0.523327    0.122019    0.757521    11.00000   -1.50000
AFIX   0
C24   1    0.593692    0.065988    0.676981    11.00000    0.01864    0.01665 =
         0.02361   -0.00064    0.00499    0.00151
C25   1    0.587888    0.078437    0.638638    11.00000    0.02512    0.02264 =
         0.02448   -0.00309    0.00831    0.00059
AFIX 137
H25A  2    0.591089    0.006784    0.628421    11.00000   -1.50000
H25B  2    0.635417    0.123468    0.634298    11.00000   -1.50000
H25C  2    0.533456    0.113003    0.628734    11.00000   -1.50000
AFIX   0
C26   1    0.524207   -0.013900    0.683121    11.00000    0.02730    0.01843 =
         0.02868   -0.00295    0.00962   -0.00265
AFIX 137
H26A  2    0.532694   -0.083786    0.672641    11.00000   -1.50000
H26B  2    0.467703    0.014992    0.673134    11.00000   -1.50000
H26C  2    0.527865   -0.023904    0.707509    11.00000   -1.50000
AFIX   0
C27   1    0.682882    0.021333    0.692028    11.00000    0.02414    0.02392 =
         0.03055    0.00240    0.00642    0.00625
AFIX 137
H27A  2    0.692795   -0.045762    0.680298    11.00000   -1.50000
H27B  2    0.686309    0.006275    0.716155    11.00000   -1.50000
H27C  2    0.726447    0.074996    0.689229    11.00000   -1.50000
AFIX   0
C28   1    0.386897    0.240586    0.702457    11.00000    0.01490    0.02273 =
         0.01245   -0.00176    0.00073   -0.00111
C29   1    0.334703    0.329419    0.707274    11.00000    0.02243    0.02768 =
         0.02292    0.00241    0.00623    0.00368
AFIX  43
H29   2    0.339389    0.394740    0.695243    11.00000   -1.20000
AFIX   0
C30   1    0.276658    0.324486    0.729042    11.00000    0.02684    0.04019 =
         0.02406    0.00027    0.00749    0.00860
AFIX  43
H30   2    0.241923    0.385676    0.731333    11.00000   -1.20000
AFIX   0
C31   1    0.268858    0.231384    0.747440    11.00000    0.02499    0.04684 =
         0.01959   -0.00040    0.01089   -0.00317
AFIX  43
H31   2    0.229776    0.228315    0.762589    11.00000   -1.20000
AFIX   0
C32   1    0.319203    0.143108    0.743258    11.00000    0.03034    0.03040 =
         0.02201    0.00260    0.00809   -0.00965
AFIX  43
H32   2    0.314948    0.078767    0.755816    11.00000   -1.20000
AFIX   0
C33   1    0.375676    0.146959    0.721081    11.00000    0.02426    0.02147 =
         0.01874    0.00009    0.00442   -0.00305
AFIX  43
H33   2    0.408121    0.084047    0.718310    11.00000   -1.20000
AFIX   0
C34   1    0.078162    0.362734    0.601884    11.00000    0.01509    0.01448 =
         0.01723    0.00041    0.00539    0.00130
C35   1    0.095380    0.459095    0.620623    11.00000    0.01437    0.01708 =
         0.02175    0.00106    0.00640    0.00006
C36   1    0.050332    0.553069    0.608434    11.00000    0.01816    0.01662 =
         0.02557   -0.00143    0.00621   -0.00046
AFIX  43
H36   2    0.061095    0.618298    0.621077    11.00000   -1.20000
AFIX   0
C37   1   -0.009109    0.553867    0.578679    11.00000    0.01827    0.01746 =
         0.02823    0.00457    0.00586    0.00317
AFIX  43
H37   2   -0.037820    0.619004    0.570661    11.00000   -1.20000
AFIX   0
C38   1   -0.026233    0.458340    0.560709    11.00000    0.01770    0.02301 =
         0.01935    0.00392    0.00291    0.00148
AFIX  43
H38   2   -0.067635    0.458201    0.540337    11.00000   -1.20000
AFIX   0
C39   1    0.015912    0.362282    0.571831    11.00000    0.01421    0.01929 =
         0.01777    0.00016    0.00381   -0.00001
C40   1   -0.005841    0.261841    0.549925    11.00000    0.02482    0.01918 =
         0.01666   -0.00010   -0.00214   -0.00038
AFIX  13
H40   2    0.020114    0.197779    0.563283    11.00000   -1.20000
AFIX   0
C41   1   -0.102628    0.242111    0.540096    11.00000    0.02773    0.02614 =
         0.02909   -0.00016   -0.00163   -0.00722
AFIX 137
H41A  2   -0.113009    0.170882    0.529307    11.00000   -1.50000
H41B  2   -0.128524    0.298527    0.524273    11.00000   -1.50000
H41C  2   -0.128132    0.244329    0.560433    11.00000   -1.50000
AFIX   0
C42   1    0.034146    0.270052    0.518183    11.00000    0.03592    0.02829 =
         0.02240   -0.00513    0.00442   -0.00180
AFIX 137
H42A  2    0.019414    0.205301    0.504180    11.00000   -1.50000
H42B  2    0.096505    0.275472    0.524861    11.00000   -1.50000
H42C  2    0.012066    0.334629    0.505229    11.00000   -1.50000
AFIX   0
C43   1    0.161177    0.469687    0.653057    11.00000    0.02054    0.01716 =
         0.02004   -0.00138    0.00181    0.00018
AFIX  13
H43   2    0.183605    0.395898    0.660234    11.00000   -1.20000
AFIX   0
C44   1    0.235990    0.541010    0.647314    11.00000    0.02210    0.01818 =
         0.02980   -0.00334    0.00226   -0.00090
AFIX 137
H44A  2    0.276960    0.549046    0.668638    11.00000   -1.50000
H44B  2    0.214397    0.612564    0.639231    11.00000   -1.50000
H44C  2    0.264467    0.507041    0.630398    11.00000   -1.50000
AFIX   0
C45   1    0.122275    0.519881    0.681779    11.00000    0.03255    0.02377 =
         0.02371   -0.00437    0.00592    0.00043
AFIX 137
H45A  2    0.165236    0.520200    0.702721    11.00000   -1.50000
H45B  2    0.072690    0.476956    0.685114    11.00000   -1.50000
H45C  2    0.104145    0.594427    0.675779    11.00000   -1.50000
AFIX   0
C46   1    0.079684    0.177224    0.621841    11.00000    0.01500    0.01772 =
         0.01337    0.00021    0.00113    0.00100
C47   1    0.003906    0.202636    0.637652    11.00000    0.02059    0.01468 =
         0.02086    0.00281    0.00834    0.00301
C48   1    0.014843    0.267475    0.666420    11.00000    0.03015    0.01872 =
         0.02436   -0.00045    0.01113   -0.00113
AFIX  43
H48   2    0.068331    0.301841    0.674292    11.00000   -1.20000
AFIX   0
C49   1   -0.051959    0.282170    0.683654    11.00000    0.04733    0.02089 =
         0.03126   -0.00118    0.02216    0.00363
AFIX  43
H49   2   -0.044061    0.326487    0.703305    11.00000   -1.20000
AFIX   0
C50   1   -0.130149    0.232500    0.672334    11.00000    0.03484    0.02436 =
         0.04244    0.01093    0.02594    0.00810
AFIX  43
H50   2   -0.176040    0.242922    0.684069    11.00000   -1.20000
AFIX   0
C51   1   -0.140981    0.167561    0.643803    11.00000    0.02182    0.02735 =
         0.03968    0.00654    0.01281    0.00303
AFIX  43
H51   2   -0.194752    0.134016    0.635824    11.00000   -1.20000
AFIX   0
C52   1   -0.074225    0.151111    0.626826    11.00000    0.02089    0.02403 =
         0.02574    0.00275    0.00741    0.00207
AFIX  43
H52   2   -0.081715    0.104477    0.607705    11.00000   -1.20000
AFIX   0
C53   1    0.205294   -0.081695    0.648022    11.00000    0.01832    0.01747 =
         0.02109    0.00241    0.00326   -0.00093
C54   1    0.218519   -0.002739    0.677931    11.00000    0.03206    0.02590 =
         0.01840    0.00206    0.00001   -0.00798
AFIX 137
H54A  2    0.243121   -0.041659    0.698724    11.00000   -1.50000
H54B  2    0.163339    0.028694    0.680246    11.00000   -1.50000
H54C  2    0.257558    0.055267    0.673960    11.00000   -1.50000
AFIX   0
C55   1    0.135784   -0.162657    0.653010    11.00000    0.02468    0.01740 =
         0.02750    0.00131    0.00717   -0.00307
AFIX 137
H55A  2    0.152199   -0.198003    0.675090    11.00000   -1.50000
H55B  2    0.129217   -0.217527    0.635092    11.00000   -1.50000
H55C  2    0.081440   -0.124268    0.652041    11.00000   -1.50000
AFIX   0
C56   1    0.290144   -0.140778    0.648035    11.00000    0.02204    0.02958 =
         0.02767    0.01009    0.00375    0.00440
AFIX 137
H56A  2    0.301541   -0.191096    0.667204    11.00000   -1.50000
H56B  2    0.336656   -0.087675    0.650045    11.00000   -1.50000
H56C  2    0.286446   -0.181313    0.626864    11.00000   -1.50000
AFIX   0
C57   1    0.118388   -0.078824    0.572769    11.00000    0.01888    0.01781 =
         0.01920   -0.00566    0.00212   -0.00172
C58   1    0.104784   -0.005644    0.541485    11.00000    0.02936    0.02360 =
         0.01828   -0.00472   -0.00329   -0.00061
AFIX 137
H58A  2    0.076106   -0.046811    0.521745    11.00000   -1.50000
H58B  2    0.160310    0.020232    0.537533    11.00000   -1.50000
H58C  2    0.069227    0.056494    0.545150    11.00000   -1.50000
AFIX   0
C59   1    0.173510   -0.175696    0.566419    11.00000    0.03052    0.01927 =
         0.02930   -0.00697    0.00152    0.00330
AFIX 137
H59A  2    0.146637   -0.212484    0.545522    11.00000   -1.50000
H59B  2    0.178613   -0.226420    0.585439    11.00000   -1.50000
H59C  2    0.230551   -0.150166    0.564234    11.00000   -1.50000
AFIX   0
C60   1    0.029529   -0.118537    0.577225    11.00000    0.02407    0.03333 =
         0.02982   -0.00829    0.00362   -0.00855
AFIX 137
H60A  2   -0.000861   -0.149316    0.555862    11.00000   -1.50000
H60B  2   -0.003246   -0.057415    0.583743    11.00000   -1.50000
H60C  2    0.036080   -0.174182    0.594911    11.00000   -1.50000
AFIX   0
C61   1    0.326180    0.047426    0.575119    11.00000    0.01773    0.01647 =
         0.02061   -0.00264    0.00538   -0.00281
C62   1    0.317312    0.074551    0.540717    11.00000    0.02191    0.02780 =
         0.02122   -0.00183    0.00522   -0.00020
AFIX  43
H62   2    0.275565    0.126885    0.531494    11.00000   -1.20000
AFIX   0
C63   1    0.367254    0.027812    0.519587    11.00000    0.02597    0.04216 =
         0.02209   -0.00624    0.00831   -0.00434
AFIX  43
H63   2    0.358501    0.047897    0.496401    11.00000   -1.20000
AFIX   0
C64   1    0.429304   -0.047409    0.532109    11.00000    0.02714    0.02953 =
         0.03599   -0.01167    0.01609   -0.00412
AFIX  43
H64   2    0.462465   -0.080768    0.517638    11.00000   -1.20000
AFIX   0
C65   1    0.442374   -0.073402    0.566143    11.00000    0.02701    0.02126 =
         0.04042   -0.00137    0.01414    0.00447
AFIX  43
H65   2    0.486004   -0.123525    0.575258    11.00000   -1.20000
AFIX   0
C66   1    0.392122   -0.026723    0.587157    11.00000    0.02479    0.02024 =
         0.02671    0.00041    0.00784    0.00114
AFIX  43
H66   2    0.402757   -0.045634    0.610457    11.00000   -1.20000
AFIX   0
C67   1    0.316271    0.431947    0.517632    11.00000    0.04622    0.03534 =
         0.02240    0.00131    0.01381    0.00473
AFIX 137
H67A  2    0.290853    0.474761    0.497754    11.00000   -1.50000
H67B  2    0.291167    0.359123    0.515821    11.00000   -1.50000
H67C  2    0.378228    0.426540    0.518831    11.00000   -1.50000
AFIX   0
C68   1    0.340516    0.631835    0.552784    11.00000    0.02291    0.02372 =
         0.03805    0.00970    0.00397   -0.00314
AFIX 137
H68A  2    0.314118    0.665641    0.531308    11.00000   -1.50000
H68B  2    0.402389    0.625573    0.553887    11.00000   -1.50000
H68C  2    0.329534    0.676623    0.571624    11.00000   -1.50000
AFIX   0
C69   1    0.181614    0.527489    0.543676    11.00000    0.01875    0.02964 =
         0.02689    0.00846    0.00207   -0.00078
AFIX 137
H69A  2    0.171188    0.569102    0.522553    11.00000   -1.50000
H69B  2    0.163213    0.569984    0.561603    11.00000   -1.50000
H69C  2    0.149216    0.459500    0.540423    11.00000   -1.50000
AFIX  66
C70   1    0.016164    0.249572    0.788090    11.00000    0.03660    0.04075 =
         0.04529   -0.00873    0.01000    0.00334
AFIX  43
H70   2    0.019440    0.172665    0.787884    11.00000   -1.20000
AFIX  65
C71   1   -0.055349    0.301931    0.769931    11.00000    0.03474    0.05609 =
         0.02665   -0.00557    0.00800   -0.00103
AFIX  43
H71   2   -0.100950    0.260808    0.757313    11.00000   -1.20000
AFIX  65
C72   1   -0.060143    0.414459    0.770232    11.00000    0.06398    0.06466 =
         0.03603    0.01399    0.02220    0.02519
AFIX  43
H72   2   -0.109019    0.450243    0.757821    11.00000   -1.20000
AFIX  65
C73   1    0.006577    0.474628    0.788693    11.00000    0.08329    0.03718 =
         0.09003   -0.00684    0.05171    0.00146
AFIX  43
H73   2    0.003301    0.551535    0.788899    11.00000   -1.20000
AFIX  65
C74   1    0.078091    0.422270    0.806853    11.00000    0.04668    0.05564 =
         0.12540   -0.03976    0.01860   -0.00954
AFIX  43
H74   2    0.123691    0.463394    0.819470    11.00000   -1.20000
AFIX  65
C75   1    0.082885    0.309743    0.806552    11.00000    0.03544    0.05504 =
         0.08991   -0.02504   -0.00178    0.00637
AFIX  43
H75   2    0.131762    0.273959    0.818963    11.00000   -1.20000
AFIX  66
C76   1    0.192083    0.194288    0.457496    11.00000    0.02805    0.09152 =
         0.03965   -0.01478    0.00443   -0.00540
AFIX  43
H76   2    0.175518    0.221422    0.477398    11.00000   -1.20000
AFIX  65
C77   1    0.208141    0.265660    0.432698    11.00000    0.02728    0.05080 =
         0.06600   -0.00488    0.00246    0.00396
AFIX  43
H77   2    0.202551    0.341575    0.435651    11.00000   -1.20000
AFIX  65
C78   1    0.232378    0.225958    0.403578    11.00000    0.04143    0.06630 =
         0.05739    0.01493    0.01625   -0.00093
AFIX  43
H78   2    0.243353    0.274739    0.386630    11.00000   -1.20000
AFIX  65
C79   1    0.240557    0.114883    0.399256    11.00000    0.05033    0.07948 =
         0.04475   -0.01309    0.01471    0.00910
AFIX  43
H79   2    0.257122    0.087749    0.379354    11.00000   -1.20000
AFIX  65
C80   1    0.224499    0.043510    0.424054    11.00000    0.04964    0.04570 =
         0.06172   -0.00348   -0.01828   -0.00207
AFIX  43
H80   2    0.230089   -0.032405    0.421100    11.00000   -1.20000
AFIX  65
C81   1    0.200262    0.083210    0.453174    11.00000    0.04098    0.08108 =
         0.04086    0.02323   -0.01272   -0.02620
AFIX  43
H81   2    0.189287    0.034430    0.470122    11.00000   -1.20000
AFIX   0

B1    3    0.456029    0.251935    0.678767    11.00000    0.01683    0.01582 =
         0.01705    0.00172    0.00314   -0.00034
B2    3    0.261559    0.095054    0.597536    11.00000    0.01559    0.01483 =
         0.01949    0.00117    0.00446    0.00189
CU1   4    0.327252    0.384443    0.600353    11.00000    0.01479    0.01536 =
         0.01723    0.00215    0.00356   -0.00003
CU2   4    0.355192    0.194018    0.634916    11.00000    0.01507    0.01726 =
         0.01820   -0.00003    0.00187   -0.00116
N1    5    0.554071    0.376616    0.632313    11.00000    0.01508    0.01679 =
         0.01671    0.00177    0.00511   -0.00053
N2    5    0.640501    0.283218    0.678448    11.00000    0.01428    0.01795 =
         0.02010   -0.00012    0.00453   -0.00058
N3    5    0.125356    0.262190    0.611908    11.00000    0.01511    0.01335 =
         0.01614   -0.00031    0.00373    0.00096
N4    5    0.095206    0.074523    0.620597    11.00000    0.01690    0.01596 =
         0.01975   -0.00126    0.00478   -0.00126
P1    6    0.571314    0.203708    0.693095    11.00000    0.01489    0.01553 =
         0.01544    0.00072    0.00300   -0.00008
P2    6    0.174303    0.004967    0.609357    11.00000    0.01513    0.01315 =
         0.01693   -0.00120    0.00265   -0.00037
P3    6    0.295066    0.497622    0.555629    11.00000    0.01762    0.01890 =
         0.01850    0.00350    0.00477    0.00019
SI1   7    0.447358    0.351825    0.641653    11.00000    0.01460    0.01599 =
         0.01555    0.00148    0.00434   -0.00136
SI2   7    0.226627    0.244890    0.596817    11.00000    0.01450    0.01448 =
         0.01639    0.00039    0.00311   -0.00011
HKLF 4


REM  scw3196m in P2(1)/c
REM wR2 = 0.136258, GooF = S = 1.03018, Restrained GooF = 1.03018 for all data
REM R1 = 0.053693 for 16350 Fo > 4sig(Fo) and 0.100891 for all 24733 data
REM 846 parameters refined using 0 restraints

END

WGHT      0.0447      4.7420

REM Highest difference peak  0.778,  deepest hole -0.612,  1-sigma level  0.098
Q1    1   0.3546  0.2671  0.6337  11.00000  0.05    0.78
Q2    1   0.3250  0.3142  0.5999  11.00000  0.05    0.71
Q3    1   0.3284  0.4592  0.6017  11.00000  0.05    0.68
Q4    1   0.3580  0.1242  0.6349  11.00000  0.05    0.67
Q5    1   0.3774  0.3421  0.6211  11.00000  0.05    0.64
Q6    1   0.3139  0.1453  0.6441  11.00000  0.05    0.62
Q7    1   0.0395  0.1843  0.6304  11.00000  0.05    0.55
Q8    1   0.3617  0.4358  0.5891  11.00000  0.05    0.54
Q9    1   0.2293  0.0499  0.6042  11.00000  0.05    0.52
Q10   1   0.1455  0.0654  0.6167  11.00000  0.05    0.51
Q11   1   0.2979  0.2255  0.6418  11.00000  0.05    0.50
Q12   1   0.2237  0.1724  0.5922  11.00000  0.05    0.49
Q13   1   0.2592  0.3026  0.6049  11.00000  0.05    0.49
Q14   1   0.5552  0.5027  0.6046  11.00000  0.05    0.48
Q15   1   0.1655  0.2699  0.6047  11.00000  0.05    0.48
Q16   1   0.3124  0.5651  0.5545  11.00000  0.05    0.48
Q17   1   0.2740  0.0244  0.5882  11.00000  0.05    0.46
Q18   1   0.5617  0.3517  0.5708  11.00000  0.05    0.45
Q19   1   0.2898  0.4292  0.5762  11.00000  0.05    0.45
Q20   1  -0.0151  0.2825  0.7765  11.00000  0.05    0.45
;
_shelx_res_checksum              58375
